# Supplementary material for: Bis(μ-2-{bis­[(2-oxidobenzyl­idene)amino]­meth­yl}phenolato)bis­[(tetra­hydro­furan)­samarium(III)] tetra­hydro­furan disolvate
Source: Acta Crystallogr Sect E Struct Rep Online. 2012 Apr 18;68(Pt 5):m603–4. doi: 10.1107/S1600536812015759 (PMC3344343; doi:10.1107/S1600536812015759)
Supplement: Supplementary file 1 [file e-68-0m603-sup1.cif]

##############################################################################
#                                                                            #
# This CIF contains the data in a paper accepted for publication in          #
# Acta Crystallographica Section E. It conforms to the requirements of       #
# Notes for Authors for Acta Crystallographica Section E, and has been       #
# peer reviewed under the auspices of the IUCr Commission on Journals.       #
#                                                                            #
# Full details of the Crystallographic Information File format               #
# are given in the paper "The Crystallographic Information File (CIF):       #
# a New Standard Archive File for Crystallography" by S. R. Hall, F. H.      #
# Allen and I. D. Brown [Acta Cryst. (1991), A47, 655-685].                  #
#                                                                            #
# The current version of the core CIF dictionary is obtainable from          #
# ftp://ftp.iucr.org/pub/cif_core.dic.                                       #
#                                                                            #
# Software is freely available for graphical display of the structure(s)     #
# in this CIF. For information consult the CIF software page                 #
# http://www.iucr.org/resources/cif/software.                                #
#                                                                            #
# This file may be used for bona fide research purposes within the           #
# scientific community so long as proper attribution is given to the journal # 
# article from which it was obtained.                                        #
#                                                                            #
##############################################################################
data_I
_audit_creation_method     SHELXL-97
_chemical_name_systematic
;
Bis(\m-2-{bis[(2-
oxidobenzylidene)amino]methyl}phenolato)bis[(tetrahydrofuran)samarium(III)]
tetrahydrofuran disolvate
;
_chemical_name_common     ?
_chemical_formula_moiety     'C50 H46 N4 O8 Sm2, 2(C4 H8 O)'
_chemical_formula_sum     'C58 H62 N4 O10 Sm2'
_chemical_formula_iupac     '[Sm2 (C21 H15 N2 O3)2 (C4 H8 O)2], 2C4 H8 O'
_chemical_formula_weight     1275.84
_chemical_melting_point     ?
_symmetry_cell_setting     monoclinic
_symmetry_space_group_name_H-M     'P 21/c'
_symmetry_space_group_name_Hall     '-P 2ybc'
loop_
    _symmetry_equiv_pos_as_xyz
    'x, y, z'
    '-x, y+1/2, -z+1/2'
    '-x, -y, -z'
    'x, -y-1/2, z-1/2'
_cell_length_a     11.7184(11)
_cell_length_b     21.378(2)
_cell_length_c     11.1464(11)
_cell_angle_alpha     90.00
_cell_angle_beta     99.0580(10)
_cell_angle_gamma     90.00
_cell_volume     2757.5(5)
_cell_formula_units_Z     2
_cell_measurement_reflns_used     6291
_cell_measurement_theta_min     1.76
_cell_measurement_theta_max     27.50
_cell_measurement_temperature     293(2)
_exptl_crystal_description     prism
_exptl_crystal_colour     yellow
_exptl_crystal_size_max     0.23
_exptl_crystal_size_mid     0.18
_exptl_crystal_size_min     0.16
_exptl_crystal_density_diffrn     1.537
_exptl_crystal_density_meas     ?
_exptl_crystal_density_method     'not measured'
_exptl_crystal_F_000     1284
_exptl_absorpt_coefficient_mu     2.169
_exptl_absorpt_correction_type     multi-scan
_exptl_absorpt_process_details     '(<i>SADABS</i>; Bruker, 2007)'
_exptl_absorpt_correction_T_min     0.6353
_exptl_absorpt_correction_T_max     0.7229
_exptl_special_details     ?
_diffrn_ambient_temperature     293(2)
_diffrn_radiation_type     MoK\a
_diffrn_radiation_wavelength     0.71073
_diffrn_radiation_source     'fine-focus sealed tube'
_diffrn_radiation_monochromator     graphite
_diffrn_measurement_device_type     'Rigaku Rapid I CCD'
_diffrn_measurement_method     'phi and omega scans'
_diffrn_detector_area_resol_mean     ?
_diffrn_reflns_number     23697
_diffrn_reflns_av_R_equivalents     0.0518
_diffrn_reflns_av_sigmaI/netI     0.0442
_diffrn_reflns_theta_min     1.76
_diffrn_reflns_theta_max     27.50
_diffrn_reflns_theta_full     27.50
_diffrn_measured_fraction_theta_max     0.992
_diffrn_measured_fraction_theta_full     0.992
_diffrn_reflns_limit_h_min     -15
_diffrn_reflns_limit_h_max     15
_diffrn_reflns_limit_k_min     -27
_diffrn_reflns_limit_k_max     27
_diffrn_reflns_limit_l_min     -14
_diffrn_reflns_limit_l_max     14
_diffrn_standards_number     0
_diffrn_standards_interval_count     ?
_diffrn_standards_interval_time     0
_diffrn_standards_decay_%     0
_refine_special_details
;
Refinement of <i>F</i>^2^ against ALL reflections. The weighted <i>R</i>-factor
<i>wR</i> and goodness of fit <i>S</i> are based on <i>F</i>^2^, conventional
<i>R</i>-factors <i>R</i> are based on <i>F</i>, with <i>F</i> set to zero for
negative <i>F</i>^2^. The threshold expression of <i>F</i>^2^ >
\s(<i>F</i>^2^) is used only for calculating <i>R</i>-factors(gt) <i>etc</i>.
and is not relevant to the choice of reflections for refinement.
<i>R</i>-factors based on <i>F</i>^2^ are statistically about twice as large
as those based on <i>F</i>, and <i>R</i>- factors based on ALL data will be
even larger.
;
_reflns_number_total     6291
_reflns_number_gt     5362
_reflns_threshold_expression     I>2sigma(I)
_refine_ls_structure_factor_coef     Fsqd
_refine_ls_matrix_type     full
_refine_ls_R_factor_all     0.0402
_refine_ls_R_factor_gt     0.0318
_refine_ls_wR_factor_gt     0.0782
_refine_ls_wR_factor_ref     0.0842
_refine_ls_goodness_of_fit_ref     1.014
_refine_ls_restrained_S_all     1.025
_refine_ls_number_reflns     6291
_refine_ls_number_parameters     353
_refine_ls_number_restraints     42
_refine_ls_hydrogen_treatment     constr
_refine_ls_weighting_scheme     calc
_refine_ls_weighting_details
         'calc w=1/[\s^2^(Fo^2^)+(0.0311P)^2^+2.4255P] where P=(Fo^2^+2Fc^2^)/3'
_atom_sites_solution_hydrogens     geom
_atom_sites_solution_primary     direct
_atom_sites_solution_secondary     difmap
_refine_ls_shift/su_max     0.001
_refine_ls_shift/su_mean     0.000
_refine_diff_density_max     0.621
_refine_diff_density_min     -0.493
_refine_ls_extinction_method     none
_refine_ls_extinction_coef     ?
loop_
    _atom_type_symbol
    _atom_type_description
    _atom_type_scat_dispersion_real
    _atom_type_scat_dispersion_imag
    _atom_type_scat_source
    'C' 'C' 0.0033 0.0016
                         'International Tables Vol C Tables 4.2.6.8 and 6.1.1.4'
    'H' 'H' 0.0000 0.0000
                         'International Tables Vol C Tables 4.2.6.8 and 6.1.1.4'
    'N' 'N' 0.0061 0.0033
                         'International Tables Vol C Tables 4.2.6.8 and 6.1.1.4'
    'O' 'O' 0.0106 0.0060
                         'International Tables Vol C Tables 4.2.6.8 and 6.1.1.4'
    'Sm' 'Sm' -0.1638 3.4418
                         'International Tables Vol C Tables 4.2.6.8 and 6.1.1.4'
_computing_data_collection     'CrystalClear (Rigaku, 2004)'
_computing_cell_refinement     'CrystalClear (Rigaku, 2004)'
_computing_data_reduction     'CrystalStructure (Rigaku/MSC, 2004)'
_computing_structure_solution     'SHELXTL (Sheldrick, 2008)'
_computing_structure_refinement     'SHELXTL(Sheldrick, 2008)'
_computing_molecular_graphics     'SHELXTL (Sheldrick, 2008)'
_computing_publication_material
                               'publCIF (Westrip, 2010) and PLATON (Spek, 2009)'
loop_
    _atom_site_type_symbol
    _atom_site_label
    _atom_site_fract_x
    _atom_site_fract_y
    _atom_site_fract_z
    _atom_site_U_iso_or_equiv
    _atom_site_adp_type
    _atom_site_calc_flag
    _atom_site_refinement_flags
    _atom_site_occupancy
    _atom_site_symmetry_multiplicity
    _atom_site_disorder_assembly
    _atom_site_disorder_group
    Sm Sm1 0.633331(14) 0.050642(8) 0.045466(14) 0.03765(7) Uani d . 1 1 . .
    O O1 0.4566(2) 0.04480(10) -0.0885(2) 0.0399(5) Uani d . 1 1 . .
    N N1 0.4689(2) 0.08291(12) 0.1669(2) 0.0368(6) Uani d . 1 1 . .
    C C1 0.4042(3) 0.10064(16) -0.1113(3) 0.0415(7) Uani d . 1 1 . .
    O O2 0.7114(2) 0.05416(12) 0.2385(2) 0.0510(6) Uani d . 1 1 . .
    N N2 0.2865(2) 0.03847(12) 0.0800(2) 0.0376(6) Uani d . 1 1 . .
    C C2 0.4009(4) 0.1298(2) -0.2238(3) 0.0587(10) Uani d . 1 1 . .
    H H2B 0.4309 0.1096 -0.2858 0.070 Uiso calc R 1 1 . .
    O O3 0.2239(2) -0.08830(12) 0.0432(3) 0.0640(8) Uani d . 1 1 . .
    C C3 0.3533(4) 0.1885(2) -0.2430(5) 0.0777(14) Uani d . 1 1 . .
    H H3A 0.3516 0.2075 -0.3182 0.093 Uiso calc R 1 1 . .
    C C4 0.3082(4) 0.2194(2) -0.1527(5) 0.0732(13) Uani d . 1 1 . .
    H H4A 0.2778 0.2595 -0.1660 0.088 Uiso calc R 1 1 . .
    O O5 0.1336(5) 0.3502(3) -0.1746(6) 0.1290(16) Uani d U 1 1 . .
    C C5 0.3088(3) 0.19034(17) -0.0424(4) 0.0570(10) Uani d . 1 1 . .
    H H5A 0.2766 0.2109 0.0178 0.068 Uiso calc R 1 1 . .
    C C6 0.3561(3) 0.13107(16) -0.0184(3) 0.0425(7) Uani d . 1 1 . .
    C C7 0.3516(3) 0.09823(15) 0.0998(3) 0.0401(7) Uani d . 1 1 . .
    H H7A 0.3123 0.1254 0.1511 0.048 Uiso calc R 1 1 . .
    C C8 0.6870(3) 0.05687(15) 0.3492(3) 0.0461(8) Uani d . 1 1 . .
    C C9 0.7750(4) 0.0467(2) 0.4482(4) 0.0656(12) Uani d . 1 1 . .
    H H9A 0.8493 0.0377 0.4336 0.079 Uiso calc R 1 1 . .
    C C10 0.7542(5) 0.0496(2) 0.5665(4) 0.0794(15) Uani d . 1 1 . .
    H H10A 0.8145 0.0427 0.6301 0.095 Uiso calc R 1 1 . .
    C C11 0.6450(5) 0.0626(2) 0.5916(4) 0.0789(15) Uani d . 1 1 . .
    H H11A 0.6309 0.0646 0.6713 0.095 Uiso calc R 1 1 . .
    C C12 0.5580(4) 0.0726(2) 0.4966(3) 0.0645(11) Uani d . 1 1 . .
    H H12A 0.4843 0.0811 0.5133 0.077 Uiso calc R 1 1 . .
    C C13 0.5755(3) 0.07050(17) 0.3742(3) 0.0454(8) Uani d . 1 1 . .
    C C14 0.4763(3) 0.08349(16) 0.2826(3) 0.0443(8) Uani d . 1 1 . .
    H H14A 0.4087 0.0937 0.3120 0.053 Uiso calc R 1 1 . .
    C C15 0.1322(3) -0.07402(19) 0.0914(3) 0.0505(8) Uani d . 1 1 . .
    C C16 0.0517(4) -0.1210(2) 0.1098(4) 0.0672(12) Uani d . 1 1 . .
    H H16A 0.0643 -0.1620 0.0876 0.081 Uiso calc R 1 1 . .
    C C17 -0.0452(4) -0.1066(2) 0.1603(4) 0.0672(12) Uani d . 1 1 . .
    H H17A -0.0966 -0.1383 0.1721 0.081 Uiso calc R 1 1 . .
    C C18 -0.0673(3) -0.0468(2) 0.1935(4) 0.0619(11) Uani d . 1 1 . .
    H H18A -0.1333 -0.0377 0.2269 0.074 Uiso calc R 1 1 . .
    C C19 0.0096(3) -0.0006(2) 0.1764(3) 0.0517(9) Uani d . 1 1 . .
    H H19A -0.0054 0.0402 0.1984 0.062 Uiso calc R 1 1 . .
    C C20 0.1104(3) -0.01278(17) 0.1268(3) 0.0425(7) Uani d . 1 1 . .
    C C21 0.1904(3) 0.03821(16) 0.1224(3) 0.0419(7) Uani d . 1 1 . .
    H H21A 0.1698 0.0759 0.1546 0.050 Uiso calc R 1 1 . .
    O O4 0.6278(2) 0.17034(12) 0.0626(2) 0.0548(7) Uani d U 1 1 B .
    C C22 0.6431(5) 0.2121(2) -0.0357(4) 0.0754(14) Uani d . 1 1 . .
    H H22A 0.5697 0.2300 -0.0723 0.091 Uiso calc R 1 1 A 1
    H H22B 0.6767 0.1902 -0.0978 0.091 Uiso calc R 1 1 A 1
    C C23 0.7226(16) 0.2615(7) 0.0220(11) 0.079(4) Uani d PU 0.56(3) 1 B 1
    H H23A 0.8018 0.2524 0.0127 0.094 Uiso calc PR 0.56(3) 1 B 1
    H H23B 0.7014 0.3021 -0.0137 0.094 Uiso calc PR 0.56(3) 1 B 1
    C C23' 0.647(3) 0.2738(6) 0.0115(14) 0.088(6) Uani d PU 0.44(3) 1 B 2
    H H23C 0.5731 0.2945 -0.0144 0.106 Uiso calc PR 0.44(3) 1 B 2
    H H23D 0.7064 0.2977 -0.0188 0.106 Uiso calc PR 0.44(3) 1 B 2
    C C24 0.709(3) 0.2603(12) 0.146(2) 0.138(10) Uani d PU 0.56(3) 1 B 1
    H H24A 0.6689 0.2977 0.1659 0.166 Uiso calc PR 0.56(3) 1 B 1
    H H24B 0.7842 0.2595 0.1970 0.166 Uiso calc PR 0.56(3) 1 B 1
    C C24' 0.671(3) 0.2708(12) 0.144(3) 0.102(8) Uani d PU 0.44(3) 1 B 2
    H H24C 0.7510 0.2802 0.1741 0.122 Uiso calc PR 0.44(3) 1 B 2
    H H24D 0.6220 0.2998 0.1803 0.122 Uiso calc PR 0.44(3) 1 B 2
    C C25 0.6426(6) 0.2047(2) 0.1716(5) 0.099(2) Uani d . 1 1 . .
    H H25A 0.6848 0.1804 0.2377 0.119 Uiso calc R 1 1 B 1
    H H25B 0.5685 0.2166 0.1930 0.119 Uiso calc R 1 1 B 1
    C C26 0.1419(11) 0.3737(5) -0.0552(11) 0.182(4) Uani d U 1 1 . .
    H H26A 0.1247 0.4181 -0.0561 0.219 Uiso calc R 1 1 . .
    H H26B 0.2189 0.3671 -0.0104 0.219 Uiso calc R 1 1 . .
    C C27 0.0526(12) 0.3368(7) 0.0020(11) 0.210(5) Uani d U 1 1 . .
    H H27A 0.0870 0.3019 0.0501 0.252 Uiso calc R 1 1 . .
    H H27B 0.0110 0.3632 0.0512 0.252 Uiso calc R 1 1 . .
    C C28 -0.0164(13) 0.3174(7) -0.1032(16) 0.234(7) Uani d U 1 1 . .
    H H28A -0.0423 0.2752 -0.0907 0.281 Uiso calc R 1 1 . .
    H H28B -0.0844 0.3440 -0.1166 0.281 Uiso calc R 1 1 . .
    C C29 0.0337(11) 0.3180(5) -0.2067(13) 0.189(5) Uani d . 1 1 . .
    H H29A 0.0490 0.2758 -0.2318 0.227 Uiso calc R 1 1 . .
    H H29B -0.0159 0.3388 -0.2726 0.227 Uiso calc R 1 1 . .
loop_
    _atom_site_aniso_label
    _atom_site_aniso_U_11
    _atom_site_aniso_U_22
    _atom_site_aniso_U_33
    _atom_site_aniso_U_12
    _atom_site_aniso_U_13
    _atom_site_aniso_U_23
    Sm1 0.04306(11) 0.03983(11) 0.03134(10) 0.00188(7) 0.00982(7) -0.00368(6)
    O1 0.0485(13) 0.0387(12) 0.0329(12) 0.0053(9) 0.0080(10) 0.0013(9)
    N1 0.0417(14) 0.0387(14) 0.0301(13) 0.0009(11) 0.0057(11) -0.0049(11)
    C1 0.0417(17) 0.0445(18) 0.0359(17) -0.0001(14) -0.0015(13) 0.0054(14)
    O2 0.0491(14) 0.0656(17) 0.0367(13) 0.0100(11) 0.0022(11) -0.0019(11)
    N2 0.0392(14) 0.0422(14) 0.0316(14) 0.0018(11) 0.0060(11) -0.0041(11)
    C2 0.069(3) 0.063(2) 0.042(2) 0.002(2) 0.0040(18) 0.0136(18)
    O3 0.0641(17) 0.0511(15) 0.086(2) -0.0039(13) 0.0419(16) -0.0080(14)
    C3 0.090(3) 0.070(3) 0.068(3) 0.006(3) -0.005(3) 0.032(2)
    C4 0.075(3) 0.048(2) 0.090(4) 0.010(2) -0.005(3) 0.022(2)
    O5 0.146(4) 0.104(3) 0.140(4) -0.003(3) 0.031(3) 0.027(3)
    C5 0.052(2) 0.044(2) 0.074(3) 0.0074(17) 0.0041(19) -0.0034(18)
    C6 0.0416(18) 0.0374(17) 0.0472(19) 0.0013(13) 0.0029(14) 0.0009(14)
    C7 0.0438(18) 0.0424(17) 0.0342(16) 0.0055(14) 0.0067(13) -0.0074(13)
    C8 0.060(2) 0.0399(18) 0.0357(18) 0.0019(15) -0.0008(15) -0.0005(13)
    C9 0.069(3) 0.076(3) 0.047(2) 0.016(2) -0.007(2) 0.0040(19)
    C10 0.100(4) 0.092(4) 0.038(2) 0.015(3) -0.016(2) 0.008(2)
    C11 0.109(4) 0.094(4) 0.031(2) 0.002(3) 0.004(2) 0.007(2)
    C12 0.079(3) 0.082(3) 0.034(2) -0.002(2) 0.0131(19) 0.0017(19)
    C13 0.054(2) 0.0492(19) 0.0322(17) -0.0051(16) 0.0049(15) 0.0009(14)
    C14 0.0471(19) 0.052(2) 0.0350(17) -0.0029(15) 0.0118(14) -0.0041(15)
    C15 0.048(2) 0.059(2) 0.046(2) -0.0026(17) 0.0133(16) 0.0009(17)
    C16 0.065(3) 0.059(2) 0.083(3) -0.012(2) 0.028(2) -0.005(2)
    C17 0.047(2) 0.084(3) 0.072(3) -0.016(2) 0.015(2) 0.003(2)
    C18 0.038(2) 0.098(3) 0.051(2) -0.001(2) 0.0095(17) 0.006(2)
    C19 0.0440(19) 0.071(2) 0.0399(19) 0.0075(17) 0.0066(15) 0.0024(17)
    C20 0.0377(17) 0.061(2) 0.0281(16) 0.0022(15) 0.0029(13) 0.0010(14)
    C21 0.0444(18) 0.0512(19) 0.0305(16) 0.0064(14) 0.0067(14) -0.0026(13)
    O4 0.0740(18) 0.0430(14) 0.0503(15) -0.0026(12) 0.0192(13) -0.0008(11)
    C22 0.117(4) 0.054(2) 0.057(3) -0.003(3) 0.018(3) 0.013(2)
    C23 0.083(8) 0.075(7) 0.081(7) -0.023(6) 0.025(7) 0.012(5)
    C23' 0.129(17) 0.041(6) 0.093(9) -0.019(8) 0.010(10) 0.004(6)
    C24 0.23(2) 0.093(15) 0.078(11) -0.082(15) -0.006(13) -0.015(9)
    C24' 0.20(2) 0.040(7) 0.082(12) -0.008(10) 0.077(14) -0.004(7)
    C25 0.184(7) 0.058(3) 0.062(3) -0.022(3) 0.038(4) -0.011(2)
    C26 0.216(8) 0.150(7) 0.170(7) -0.023(6) -0.001(7) -0.007(6)
    C27 0.209(9) 0.256(9) 0.175(8) 0.040(7) 0.066(7) 0.020(7)
    C28 0.231(10) 0.228(10) 0.262(10) -0.026(8) 0.096(9) -0.013(8)
    C29 0.175(10) 0.126(8) 0.259(15) 0.000(7) 0.013(10) 0.013(9)
_geom_special_details
;
All e.s.d.'s (except the e.s.d. in the dihedral angle between two l.s. planes)
are estimated using the full covariance matrix. The cell e.s.d.'s are taken
into account individually in the estimation of e.s.d.'s in distances, angles
and torsion angles; correlations between e.s.d.'s in cell parameters are only
used when they are defined by crystal symmetry. An approximate (isotropic)
treatment of cell e.s.d.'s is used for estimating e.s.d.'s involving l.s.
planes.
;
loop_
    _geom_bond_atom_site_label_1
    _geom_bond_atom_site_label_2
    _geom_bond_site_symmetry_2
    _geom_bond_distance
    _geom_bond_publ_flag
    Sm1 O2 . 2.203(2) ?
    Sm1 O3 3_655 2.223(3) ?
    Sm1 O1 . 2.358(2) ?
    Sm1 O1 3_655 2.380(2) ?
    Sm1 O4 . 2.568(3) ?
    Sm1 N1 . 2.616(3) ?
    Sm1 N2 3_655 2.623(3) ?
    Sm1 Sm1 3_655 3.8057(4) ?
    O1 C1 . 1.348(4) ?
    O1 Sm1 3_655 2.380(2) ?
    N1 C14 . 1.279(4) ?
    N1 C7 . 1.494(4) ?
    C1 C2 . 1.396(5) ?
    C1 C6 . 1.413(5) ?
    O2 C8 . 1.312(4) ?
    N2 C21 . 1.289(4) ?
    N2 C7 . 1.487(4) ?
    N2 Sm1 3_655 2.623(3) ?
    C2 C3 . 1.375(6) ?
    C2 H2B . 0.9300 ?
    O3 C15 . 1.310(4) ?
    O3 Sm1 3_655 2.223(3) ?
    C3 C4 . 1.379(7) ?
    C3 H3A . 0.9300 ?
    C4 C5 . 1.376(6) ?
    C4 H4A . 0.9300 ?
    O5 C29 . 1.357(11) ?
    O5 C26 . 1.412(11) ?
    C5 C6 . 1.392(5) ?
    C5 H5A . 0.9300 ?
    C6 C7 . 1.501(5) ?
    C7 H7A . 0.9800 ?
    C8 C9 . 1.403(5) ?
    C8 C13 . 1.409(5) ?
    C9 C10 . 1.380(7) ?
    C9 H9A . 0.9300 ?
    C10 C11 . 1.381(8) ?
    C10 H10A . 0.9300 ?
    C11 C12 . 1.365(7) ?
    C11 H11A . 0.9300 ?
    C12 C13 . 1.412(5) ?
    C12 H12A . 0.9300 ?
    C13 C14 . 1.447(5) ?
    C14 H14A . 0.9300 ?
    C15 C20 . 1.402(5) ?
    C15 C16 . 1.414(5) ?
    C16 C17 . 1.380(6) ?
    C16 H16A . 0.9300 ?
    C17 C18 . 1.365(6) ?
    C17 H17A . 0.9300 ?
    C18 C19 . 1.371(6) ?
    C18 H18A . 0.9300 ?
    C19 C20 . 1.405(5) ?
    C19 H19A . 0.9300 ?
    C20 C21 . 1.443(5) ?
    C21 H21A . 0.9300 ?
    O4 C25 . 1.407(5) ?
    O4 C22 . 1.446(5) ?
    C22 C23' . 1.419(14) ?
    C22 C23 . 1.486(12) ?
    C22 H22A . 0.9700 ?
    C22 H22B . 0.9700 ?
    C23 C24 . 1.42(3) ?
    C23 H23A . 0.9700 ?
    C23 H23B . 0.9700 ?
    C23' C24' . 1.46(3) ?
    C23' H23C . 0.9700 ?
    C23' H23D . 0.9700 ?
    C24 C25 . 1.47(3) ?
    C24 H24A . 0.9700 ?
    C24 H24B . 0.9700 ?
    C24' C25 . 1.49(3) ?
    C24' H24C . 0.9700 ?
    C24' H24D . 0.9700 ?
    C25 H25A . 0.9700 ?
    C25 H25B . 0.9700 ?
    C26 C27 . 1.527(14) ?
    C26 H26A . 0.9700 ?
    C26 H26B . 0.9700 ?
    C27 C28 . 1.379(16) ?
    C27 H27A . 0.9700 ?
    C27 H27B . 0.9700 ?
    C28 C29 . 1.374(15) ?
    C28 H28A . 0.9700 ?
    C28 H28B . 0.9700 ?
    C29 H29A . 0.9700 ?
    C29 H29B . 0.9700 ?
loop_
    _geom_angle_atom_site_label_1
    _geom_angle_atom_site_label_2
    _geom_angle_atom_site_label_3
    _geom_angle_site_symmetry_1
    _geom_angle_site_symmetry_3
    _geom_angle
    _geom_angle_publ_flag
    O2 Sm1 O3 . 3_655 101.30(11) ?
    O2 Sm1 O1 . . 143.97(9) ?
    O3 Sm1 O1 3_655 . 112.64(10) ?
    O2 Sm1 O1 . 3_655 87.80(9) ?
    O3 Sm1 O1 3_655 3_655 142.00(8) ?
    O1 Sm1 O1 . 3_655 73.11(8) ?
    O2 Sm1 O4 . . 84.53(9) ?
    O3 Sm1 O4 3_655 . 72.66(9) ?
    O1 Sm1 O4 . . 94.01(8) ?
    O1 Sm1 O4 3_655 . 145.32(8) ?
    O2 Sm1 N1 . . 73.27(9) ?
    O3 Sm1 N1 3_655 . 143.28(9) ?
    O1 Sm1 N1 . . 72.33(8) ?
    O1 Sm1 N1 3_655 . 74.71(8) ?
    O4 Sm1 N1 . . 70.69(8) ?
    O2 Sm1 N2 . 3_655 114.64(9) ?
    O3 Sm1 N2 3_655 3_655 70.63(9) ?
    O1 Sm1 N2 . 3_655 88.65(8) ?
    O1 Sm1 N2 3_655 3_655 72.04(8) ?
    O4 Sm1 N2 . 3_655 141.16(8) ?
    N1 Sm1 N2 . 3_655 145.30(8) ?
    C1 O1 Sm1 . . 113.65(19) ?
    C1 O1 Sm1 . 3_655 126.4(2) ?
    Sm1 O1 Sm1 . 3_655 106.89(8) ?
    C14 N1 C7 . . 114.4(3) ?
    C14 N1 Sm1 . . 125.9(2) ?
    C7 N1 Sm1 . . 119.56(18) ?
    O1 C1 C2 . . 120.8(3) ?
    O1 C1 C6 . . 119.5(3) ?
    C2 C1 C6 . . 119.7(3) ?
    C8 O2 Sm1 . . 143.3(2) ?
    C21 N2 C7 . . 114.0(3) ?
    C21 N2 Sm1 . 3_655 126.8(2) ?
    C7 N2 Sm1 . 3_655 119.02(18) ?
    C3 C2 C1 . . 120.0(4) ?
    C3 C2 H2B . . 120.0 ?
    C1 C2 H2B . . 120.0 ?
    C15 O3 Sm1 . 3_655 145.1(3) ?
    C2 C3 C4 . . 121.1(4) ?
    C2 C3 H3A . . 119.4 ?
    C4 C3 H3A . . 119.4 ?
    C5 C4 C3 . . 119.1(4) ?
    C5 C4 H4A . . 120.5 ?
    C3 C4 H4A . . 120.5 ?
    C29 O5 C26 . . 110.9(9) ?
    C4 C5 C6 . . 122.0(4) ?
    C4 C5 H5A . . 119.0 ?
    C6 C5 H5A . . 119.0 ?
    C5 C6 C1 . . 118.1(3) ?
    C5 C6 C7 . . 121.8(3) ?
    C1 C6 C7 . . 120.1(3) ?
    N2 C7 N1 . . 107.2(2) ?
    N2 C7 C6 . . 111.1(3) ?
    N1 C7 C6 . . 112.7(3) ?
    N2 C7 H7A . . 108.6 ?
    N1 C7 H7A . . 108.6 ?
    C6 C7 H7A . . 108.6 ?
    O2 C8 C9 . . 119.4(4) ?
    O2 C8 C13 . . 122.8(3) ?
    C9 C8 C13 . . 117.8(4) ?
    C10 C9 C8 . . 121.7(5) ?
    C10 C9 H9A . . 119.1 ?
    C8 C9 H9A . . 119.1 ?
    C9 C10 C11 . . 120.7(4) ?
    C9 C10 H10A . . 119.6 ?
    C11 C10 H10A . . 119.6 ?
    C12 C11 C10 . . 118.5(4) ?
    C12 C11 H11A . . 120.7 ?
    C10 C11 H11A . . 120.7 ?
    C11 C12 C13 . . 122.7(4) ?
    C11 C12 H12A . . 118.6 ?
    C13 C12 H12A . . 118.6 ?
    C8 C13 C12 . . 118.5(4) ?
    C8 C13 C14 . . 124.5(3) ?
    C12 C13 C14 . . 117.0(4) ?
    N1 C14 C13 . . 129.0(3) ?
    N1 C14 H14A . . 115.5 ?
    C13 C14 H14A . . 115.5 ?
    O3 C15 C20 . . 122.0(3) ?
    O3 C15 C16 . . 120.2(4) ?
    C20 C15 C16 . . 117.8(3) ?
    C17 C16 C15 . . 120.8(4) ?
    C17 C16 H16A . . 119.6 ?
    C15 C16 H16A . . 119.6 ?
    C18 C17 C16 . . 121.5(4) ?
    C18 C17 H17A . . 119.2 ?
    C16 C17 H17A . . 119.2 ?
    C17 C18 C19 . . 118.7(4) ?
    C17 C18 H18A . . 120.7 ?
    C19 C18 H18A . . 120.7 ?
    C18 C19 C20 . . 122.2(4) ?
    C18 C19 H19A . . 118.9 ?
    C20 C19 H19A . . 118.9 ?
    C15 C20 C19 . . 119.0(3) ?
    C15 C20 C21 . . 123.2(3) ?
    C19 C20 C21 . . 117.6(3) ?
    N2 C21 C20 . . 128.7(3) ?
    N2 C21 H21A . . 115.6 ?
    C20 C21 H21A . . 115.6 ?
    C25 O4 C22 . . 108.6(3) ?
    C25 O4 Sm1 . . 125.7(3) ?
    C22 O4 Sm1 . . 123.5(2) ?
    C23' C22 O4 . . 107.1(7) ?
    O4 C22 C23 . . 104.8(6) ?
    C23' C22 H22A . . 76.2 ?
    O4 C22 H22A . . 110.8 ?
    C23 C22 H22A . . 110.8 ?
    C23' C22 H22B . . 136.3 ?
    O4 C22 H22B . . 110.8 ?
    C23 C22 H22B . . 110.8 ?
    H22A C22 H22B . . 108.9 ?
    C24 C23 C22 . . 104.4(11) ?
    C24 C23 H23A . . 110.9 ?
    C22 C23 H23A . . 110.9 ?
    C24 C23 H23B . . 110.9 ?
    C22 C23 H23B . . 110.9 ?
    H23A C23 H23B . . 108.9 ?
    C22 C23' C24' . . 108.8(13) ?
    C22 C23' H23C . . 109.9 ?
    C24' C23' H23C . . 109.9 ?
    C22 C23' H23D . . 109.9 ?
    C24' C23' H23D . . 109.9 ?
    H23C C23' H23D . . 108.3 ?
    C23 C24 C25 . . 110.3(14) ?
    C23 C24 H24A . . 109.6 ?
    C25 C24 H24A . . 109.6 ?
    C23 C24 H24B . . 109.6 ?
    C25 C24 H24B . . 109.6 ?
    H24A C24 H24B . . 108.1 ?
    C25 C24' C23' . . 103.6(18) ?
    C25 C24' H24C . . 111.0 ?
    C23' C24' H24C . . 111.0 ?
    C25 C24' H24D . . 111.0 ?
    C23' C24' H24D . . 111.0 ?
    H24C C24' H24D . . 109.0 ?
    O4 C25 C24' . . 108.6(11) ?
    O4 C25 C24 . . 104.7(10) ?
    O4 C25 H25A . . 110.8 ?
    C24' C25 H25A . . 124.0 ?
    C24 C25 H25A . . 110.8 ?
    O4 C25 H25B . . 110.8 ?
    C24' C25 H25B . . 92.0 ?
    C24 C25 H25B . . 110.8 ?
    H25A C25 H25B . . 108.9 ?
    O5 C26 C27 . . 105.1(9) ?
    O5 C26 H26A . . 110.7 ?
    C27 C26 H26A . . 110.7 ?
    O5 C26 H26B . . 110.7 ?
    C27 C26 H26B . . 110.7 ?
    H26A C26 H26B . . 108.8 ?
    C28 C27 C26 . . 98.6(10) ?
    C28 C27 H27A . . 112.1 ?
    C26 C27 H27A . . 112.1 ?
    C28 C27 H27B . . 112.1 ?
    C26 C27 H27B . . 112.1 ?
    H27A C27 H27B . . 109.7 ?
    C29 C28 C27 . . 116.1(14) ?
    C29 C28 H28A . . 108.3 ?
    C27 C28 H28A . . 108.3 ?
    C29 C28 H28B . . 108.3 ?
    C27 C28 H28B . . 108.3 ?
    H28A C28 H28B . . 107.4 ?
    O5 C29 C28 . . 104.4(12) ?
    O5 C29 H29A . . 110.9 ?
    C28 C29 H29A . . 110.9 ?
    O5 C29 H29B . . 110.9 ?
    C28 C29 H29B . . 110.9 ?
    H29A C29 H29B . . 108.9 ?
loop_
    _geom_hbond_atom_site_label_D
    _geom_hbond_atom_site_label_H
    _geom_hbond_atom_site_label_A
    _geom_hbond_site_symmetry_A
    _geom_hbond_distance_DH
    _geom_hbond_distance_HA
    _geom_hbond_distance_DA
    _geom_hbond_angle_DHA
    C4 H4A O5 . 0.93 2.56 3.450(7) 159.4
    C21 H21A O5 4_566 0.93 2.56 3.424(6) 154.8
    C22 H22B O3 3_655 0.97 2.50 3.079(6) 118.3
data_global
_journal_date_recd_electronic     2012-03-22
_journal_date_accepted     2012-04-11
_journal_name_full     'Acta Crystallographica, Section E'
_journal_year     2012
_journal_volume     68
_journal_issue      5
_journal_page_first     m603
_journal_page_last     m604
_journal_paper_category     QM
_journal_paper_doi     10.1107/S1600536812015759
_journal_coeditor_code     WM2610
_publ_contact_author_name     'Fugen Yuan'
_publ_contact_author_address
;
School of Chemistry and Biochemistry,
University of Science and Technology of Suzhou 215009
People's Republic of China
;
_publ_contact_author_email     yuanfugensuzhou@163.com
_publ_contact_author_fax     ?
_publ_contact_author_phone     '051268418433''86 13862563542'
_publ_section_title
;\
Bis(\m-2-{bis[(2-oxidobenzylidene)amino]methyl}phenolato)bis[(tetrahydrofuran)\
samarium(III)] tetrahydrofuran disolvate
;
loop_
    _publ_author_name
    _publ_author_footnote
    _publ_author_address
    'Li, Li' .
;
School of Chemistry and Biochemistry
University of Science and Technology of Suzhou,
Suzhou 215009
People's Republic of China
;
    'Zhou, Yuan' .
;
School of Chemistry and Biochemistry
University of Science and Technology of Suzhou,
Suzhou 215009
People's Republic of China
;
    'Yuan, Fugen' .
;
School of Chemistry and Biochemistry
University of Science and Technology of Suzhou,
Suzhou 215009
People's Republic of China
;
_publ_section_synopsis     .
