# Supplementary material for: Bis(μ-2-{bis­[(2-oxidobenzyl­idene)amino]­meth­yl}phenolato)bis­[(tetra­hydro­furan)­samarium(III)] tetra­hydro­furan disolvate
Source: Acta Crystallogr Sect E Struct Rep Online. 2012 Apr 18;68(Pt 5):m603–4. doi: 10.1107/S1600536812015759 (PMC3344343; doi:10.1107/S1600536812015759)
Supplement: Supplementary file 2 [file e-68-0m603-Isup2.hkl]

# 
# h,k,l, Fc-squared, Fo-squared, sigma(Fo-squared) and status flag 
# 
data_I
_shelx_title ' a in P2(1)/c' 
_shelx_refln_list_code          4 
_shelx_F_calc_maximum      320.82 
_exptl_crystal_F_000      1284.00 
_reflns_d_resolution_high  0.7697 
 
loop_ 
 _symmetry_equiv_pos_as_xyz 
 'x, y, z' 
 '-x, y+1/2, -z+1/2' 
 '-x, -y, -z' 
 'x, -y-1/2, z-1/2' 
 
_cell_length_a    11.7184 
_cell_length_b    21.3780 
_cell_length_c    11.1464 
_cell_angle_alpha  90.000 
_cell_angle_beta   99.058 
_cell_angle_gamma  90.000 
 
_shelx_F_squared_multiplier     1.000 
 
loop_ 
 _refln_index_h 
 _refln_index_k 
 _refln_index_l 
 _refln_F_squared_calc 
 _refln_F_squared_meas 
 _refln_F_squared_sigma 
 _refln_observed_status 
   1   0   0    53548.33    47198.21   3073.77 o 
   2   0   0      985.79     1024.79    158.77 o 
   3   0   0   102922.68    97523.47   4486.42 o 
   4   0   0    44036.71    42857.68   1975.45 o 
   5   0   0     4487.17     4351.55    169.09 o 
   6   0   0     3803.85     3740.88    148.03 o 
   7   0   0    13771.36    13399.24    778.58 o 
   8   0   0     8971.92     9338.15    360.58 o 
   9   0   0      519.03      561.36     33.93 o 
  10   0   0     1798.99     1824.73     82.36 o 
  11   0   0     4342.21     4589.82    188.07 o 
  12   0   0     3613.69     3401.17    250.48 o 
  13   0   0       37.78       38.46     30.57 o 
   1   1   0     4414.21     4255.92    139.29 o 
   2   1   0    14212.05    13351.61    615.71 o 
   3   1   0      182.17      247.01     14.09 o 
   4   1   0       28.71       17.35      6.53 o 
   5   1   0     2125.09     2072.63     73.59 o 
   6   1   0     4308.03     4149.96    125.60 o 
   7   1   0     1626.41     1951.57     64.03 o 
   8   1   0      248.97      282.75     16.66 o 
   9   1   0      827.88      803.22     31.24 o 
  10   1   0      274.54      357.00     20.78 o 
  11   1   0        0.17       21.13     13.58 o 
  12   1   0      183.43      203.72     26.36 o 
  13   1   0      327.76      294.49     37.96 o 
  14   1   0      115.46      113.41     42.40 o 
   0   2   0    83677.62    71833.54   3458.86 o 
   1   2   0    13659.21    15170.42    441.80 o 
   2   2   0       35.95       77.82      6.97 o 
   3   2   0      180.46      278.40     20.15 o 
   4   2   0     7313.57     7306.18    215.21 o 
   5   2   0     4133.03     3783.99    117.97 o 
   6   2   0      122.93      177.91     18.78 o 
   7   2   0     5593.46     5028.66    169.98 o 
   8   2   0     5398.56     5294.74    180.33 o 
   9   2   0      159.61      165.31     14.73 o 
  10   2   0      683.22      639.55     29.86 o 
  11   2   0     3137.44     3298.93    108.39 o 
  12   2   0     1638.06     1680.71     70.81 o 
  13   2   0       19.82       67.06     34.51 o 
  14   2   0      409.86      514.76     75.93 o 
   1   3   0    18608.18    19723.29    571.37 o 
   2   3   0    16224.63    18006.54    479.34 o 
   3   3   0       62.97      101.48      6.47 o 
   4   3   0     2808.51     2930.96     89.52 o 
   5   3   0    12172.65    11926.88    351.13 o 
   6   3   0    11334.92    10800.66    290.19 o 
   7   3   0     3856.05     3711.25    104.46 o 
   8   3   0      722.75      670.14     46.75 o 
   9   3   0     2970.92     3059.23    101.64 o 
  10   3   0      566.44      563.36     42.27 o 
  11   3   0       51.11       46.47     17.22 o 
  12   3   0      553.27      593.37     42.12 o 
  13   3   0     1571.76     1727.12    125.73 o 
  14   3   0      813.74      789.89     96.64 o 
   0   4   0      311.23      242.36     31.20 o 
   1   4   0     1622.21     1680.29     48.41 o 
   2   4   0     8464.48     8790.02    235.78 o 
   3   4   0     6127.56     6367.88    172.10 o 
   4   4   0       12.57       34.30      4.66 o 
   5   4   0      129.87      168.37     12.13 o 
   6   4   0      464.19      524.47     24.01 o 
   7   4   0       34.65       35.35      7.34 o 
   8   4   0      484.95      544.92     22.65 o 
   9   4   0        2.19       19.84      9.44 o 
  10   4   0       40.77       64.09     12.53 o 
  11   4   0      912.78      968.77     53.09 o 
  12   4   0      127.86      139.29     22.98 o 
  13   4   0       25.21       42.32     40.43 o 
  14   4   0       38.75       80.86     40.43 o 
   1   5   0    88653.05    86278.73   2499.83 o 
   2   5   0    49843.05    50334.63   1463.10 o 
   3   5   0     9041.56     8828.49    237.65 o 
   4   5   0     2550.76     2676.08     75.25 o 
   5   5   0    28081.19    28851.75    882.61 o 
   6   5   0    16445.13    15622.58    593.25 o 
   7   5   0     6119.20     6356.57    175.17 o 
   8   5   0     1029.31     1089.06     38.37 o 
   9   5   0     7049.32     7122.33    217.05 o 
  10   5   0     1501.34     1476.87     61.25 o 
  11   5   0       97.27      116.68     21.41 o 
  12   5   0     1038.56      903.87     81.91 o 
  13   5   0     1712.21     1745.75    108.77 o 
  14   5   0      694.95      646.90     86.78 o 
   0   6   0    24930.46    25313.46   1385.89 o 
   1   6   0    29443.04    27375.41    796.46 o 
   2   6   0     1293.79     1176.06     35.25 o 
   3   6   0       15.69       30.95      4.61 o 
   4   6   0      218.06      189.47     10.19 o 
   5   6   0      139.33      143.84     10.04 o 
   6   6   0        9.58       44.99     15.54 o 
   7   6   0     1432.38     1513.09     47.10 o 
   8   6   0      187.02      186.17     13.29 o 
   9   6   0       46.61       61.63     12.71 o 
  10   6   0      527.52      457.86     43.84 o 
  11   6   0      102.30       86.02     19.34 o 
  12   6   0      260.96      273.96     32.82 o 
  13   6   0        0.64       39.96     24.75 o 
  14   6   0       74.19       69.11     30.08 o 
   1   7   0    18159.51    18164.61    552.15 o 
   2   7   0    43422.32    43074.13   1145.09 o 
   3   7   0    12586.45    14286.63    383.25 o 
   4   7   0      557.61      646.53     22.58 o 
   5   7   0    16923.25    16335.64    437.53 o 
   6   7   0    12589.44    12827.84    378.37 o 
   7   7   0     3455.94     3811.50    107.82 o 
   8   7   0     1002.14     1102.49     42.05 o 
   9   7   0     5371.66     5517.83    192.25 o 
  10   7   0     1993.02     2119.34    165.69 o 
  11   7   0      177.76      214.23     27.82 o 
  12   7   0      387.63      449.84     40.40 o 
  13   7   0      591.37      708.13     56.27 o 
  14   7   0      271.95      276.90     37.14 o 
   0   8   0    72997.08    73466.74   2761.50 o 
   1   8   0    31333.63    29627.67    863.68 o 
   2   8   0     1858.31     2009.98     57.94 o 
   3   8   0    14758.29    14946.51    400.63 o 
   4   8   0    10530.50     9950.64    269.25 o 
   5   8   0     1284.49     1341.54     41.88 o 
   6   8   0     1607.71     1604.73     49.24 o 
   7   8   0     6398.62     6391.06    194.17 o 
   8   8   0     2828.54     2685.53     99.14 o 
   9   8   0      221.56      272.12     34.18 o 
  10   8   0      890.70      914.17     52.72 o 
  11   8   0     2081.97     2099.11     99.39 o 
  12   8   0     1389.26     1545.20     81.18 o 
  13   8   0      102.56       89.40     25.05 o 
  14   8   0      388.61      406.85     42.29 o 
   1   9   0       32.56       94.44     14.33 o 
   2   9   0     2411.57     2350.83     67.67 o 
   3   9   0      220.07      211.20     11.56 o 
   4   9   0     1288.14     1437.67     44.35 o 
   5   9   0      255.97      270.66     14.36 o 
   6   9   0      504.09      521.48     21.57 o 
   7   9   0        4.33       14.38      9.02 o 
   8   9   0      221.06      256.69     22.34 o 
   9   9   0      593.45      564.55     41.92 o 
  10   9   0      449.74      405.32     35.84 o 
  11   9   0       88.68      115.27     24.39 o 
  12   9   0        2.24        8.32     19.52 o 
  13   9   0        1.95        5.48     19.29 o 
  14   9   0       19.92        2.31     22.22 o 
   0  10   0    33538.63    28803.83   2384.46 o 
   1  10   0    10666.43    11071.52    326.87 o 
   2  10   0     3549.83     3647.97    102.71 o 
   3  10   0     8212.16     7651.83    227.44 o 
   4  10   0    14157.55    13465.37    361.71 o 
   5  10   0     1629.12     1577.48     48.99 o 
   6  10   0      354.17      380.05     18.48 o 
   7  10   0     5492.43     5778.68    224.93 o 
   8  10   0     4041.70     3901.21    188.25 o 
   9  10   0      941.49      923.66     55.01 o 
  10  10   0      960.40      917.60     54.83 o 
  11  10   0     3262.71     3232.15    143.82 o 
  12  10   0     1508.50     1495.75    115.57 o 
  13  10   0       34.99       10.55     19.70 o 
  14  10   0      513.42      477.08     59.26 o 
   1  11   0     9715.50     9866.04    292.48 o 
   2  11   0     9572.96     9559.91    259.59 o 
   3  11   0      458.69      508.56     23.64 o 
   4  11   0      242.51      281.76     15.37 o 
   5  11   0     1473.56     1468.71     55.42 o 
   6  11   0     1186.87     1273.72     47.06 o 
   7  11   0      136.43      148.31     25.65 o 
   8  11   0        3.90        0.71     14.72 o 
   9  11   0      221.34      207.16     26.30 o 
  10  11   0      145.12      105.98     22.90 o 
  11  11   0        2.70       40.54     30.19 o 
  12  11   0      147.70      124.88     43.32 o 
  13  11   0      285.74      259.61     35.09 o 
   0  12   0    18285.71    19038.37    724.01 o 
   1  12   0     5995.70     6034.53    182.48 o 
   2  12   0     2229.12     2298.59     68.21 o 
   3  12   0    12752.81    12605.92    416.63 o 
   4  12   0     9193.27     9293.23    252.93 o 
   5  12   0     1095.69     1112.07     37.71 o 
   6  12   0      450.46      451.35     28.57 o 
   7  12   0     3841.58     4041.88    169.28 o 
   8  12   0     1150.61     1224.83     64.67 o 
   9  12   0      750.48      817.54     98.10 o 
  10  12   0      435.44      418.45     39.71 o 
  11  12   0     1351.11     1444.34     81.90 o 
  12  12   0      803.73      833.10     60.49 o 
  13  12   0        8.73       47.46     24.11 o 
   1  13   0     8531.32     8566.48    255.43 o 
   2  13   0    16783.82    15262.46    540.75 o 
   3  13   0     3673.90     3527.54    101.27 o 
   4  13   0      931.26      862.66     34.52 o 
   5  13   0     4967.45     4790.75    145.48 o 
   6  13   0     5048.47     5382.69    187.79 o 
   7  13   0      207.01      239.60     27.77 o 
   8  13   0      393.53      430.17     52.81 o 
   9  13   0     2272.94     2546.42    116.90 o 
  10  13   0     1327.90     1386.51     88.33 o 
  11  13   0       30.95       19.69     19.88 o 
  12  13   0      259.70      274.86     40.84 o 
  13  13   0      570.43      650.61     55.93 o 
   0  14   0      993.15     1086.39     52.56 o 
   1  14   0      131.28      146.29     12.36 o 
   2  14   0      199.89      182.25     13.89 o 
   3  14   0     1106.42     1135.18     38.73 o 
   4  14   0      117.64      148.96     12.70 o 
   5  14   0      387.49      409.14     27.95 o 
   6  14   0       12.81       22.15     16.77 o 
   7  14   0      565.77      542.16     42.11 o 
   8  14   0       65.01       45.44     17.45 o 
   9  14   0      350.96      366.34     36.91 o 
  10  14   0       30.61       87.91     25.37 o 
  11  14   0      131.74      144.52     28.42 o 
  12  14   0      132.97      176.29     30.73 o 
   1  15   0     6233.24     6047.42    168.61 o 
   2  15   0    11346.77    11458.49    311.93 o 
   3  15   0     1830.32     1810.75     57.07 o 
   4  15   0      719.32      664.35     30.28 o 
   5  15   0     5001.43     4882.57    288.51 o 
   6  15   0     4495.80     4286.13    180.10 o 
   7  15   0      550.76      600.88     45.73 o 
   8  15   0      487.14      467.27     40.25 o 
   9  15   0     2843.29     2859.68    130.30 o 
  10  15   0     2016.60     2032.47    126.92 o 
  11  15   0      114.89      115.53     26.83 o 
  12  15   0      183.02      184.68     31.98 o 
   0  16   0     1527.94     1800.88     80.83 o 
   1  16   0      250.25      276.87     17.70 o 
   2  16   0        1.57       11.21      8.88 o 
   3  16   0     2199.09     2179.87     67.29 o 
   4  16   0     1139.97     1144.18     51.30 o 
   5  16   0      120.06      122.31     22.90 o 
   6  16   0      125.15      145.70     24.07 o 
   7  16   0      218.77      234.56     29.96 o 
   8  16   0      338.52      255.04     31.87 o 
   9  16   0        4.57       47.10     22.10 o 
  10  16   0       73.66       59.42     40.97 o 
  11  16   0      135.25       94.88     28.87 o 
  12  16   0       46.30       48.88     24.39 o 
   1  17   0     2568.12     2620.06     79.23 o 
   2  17   0     7024.82     7040.80    214.94 o 
   3  17   0      703.22      674.54     32.53 o 
   4  17   0      368.25      383.00     28.86 o 
   5  17   0     3896.36     3755.38    160.14 o 
   6  17   0     3820.58     3706.23    159.97 o 
   7  17   0      464.89      477.80     40.79 o 
   8  17   0      458.44      430.74     40.54 o 
   9  17   0     1609.80     1481.59     81.01 o 
  10  17   0      867.16      775.26     58.79 o 
  11  17   0       60.45       28.53     23.26 o 
   0  18   0     6066.71     6219.57    248.42 o 
   1  18   0     1806.93     1897.15     61.25 o 
   2  18   0       90.42      114.34     16.28 o 
   3  18   0     6123.58     6152.78    194.99 o 
   4  18   0     4323.18     4569.06    191.87 o 
   5  18   0      959.52     1008.09     58.23 o 
   6  18   0      285.35      266.15     31.04 o 
   7  18   0     1708.18     1803.10     90.11 o 
   8  18   0     1303.91     1537.32     82.32 o 
   9  18   0      156.89      125.03     41.32 o 
  10  18   0      202.82      198.52     54.23 o 
  11  18   0      599.63      581.95     51.79 o 
   1  19   0       63.01       68.47     12.92 o 
   2  19   0       12.09       -6.42      9.13 o 
   3  19   0      140.66      109.95     18.36 o 
   4  19   0        1.71       -6.95     15.36 o 
   5  19   0       87.17       97.49     22.30 o 
   6  19   0      412.61      416.73     38.86 o 
   7  19   0      158.91      189.33     30.14 o 
   8  19   0        1.69       -4.26     18.98 o 
   9  19   0       66.55       57.88     23.63 o 
  10  19   0        8.32      -11.57     21.32 o 
   0  20   0     5388.90     5959.34    292.20 o 
   1  20   0     1801.20     1869.74     67.28 o 
   2  20   0      218.91      223.90     20.45 o 
   3  20   0     3200.04     3213.75    120.66 o 
   4  20   0     2653.62     2666.57    120.69 o 
   5  20   0      784.72      765.84     94.74 o 
   6  20   0      215.81      200.76     29.08 o 
   7  20   0     1706.82     1772.46     91.20 o 
   8  20   0     1301.33     1362.28     77.92 o 
   9  20   0       98.42       68.44     25.11 o 
  10  20   0      172.85      184.97     41.97 o 
   1  21   0      979.50      950.46     41.56 o 
   2  21   0     1112.61     1100.53     58.64 o 
   3  21   0      152.83      191.75     27.12 o 
   4  21   0       68.22       89.39     22.15 o 
   5  21   0      298.52      270.94     32.70 o 
   6  21   0       30.54       39.40     19.82 o 
   7  21   0        4.83      -15.84     18.94 o 
   8  21   0      113.34      132.73     34.77 o 
   9  21   0      146.27      130.52     28.67 o 
   0  22   0     3916.91     3970.94    205.35 o 
   1  22   0     1349.20     1390.78     55.18 o 
   2  22   0       76.77       84.77     18.15 o 
   3  22   0     1224.95     1209.96     66.42 o 
   4  22   0      927.71      928.98     56.48 o 
   5  22   0      288.99      287.06     33.97 o 
   6  22   0      171.08      135.54     26.95 o 
   7  22   0      910.73      940.88     62.75 o 
   8  22   0      529.18      548.33     54.17 o 
   9  22   0       29.00       19.31     20.59 o 
   1  23   0     1078.11     1081.77     61.48 o 
   2  23   0     1395.67     1548.51     79.11 o 
   3  23   0      153.43      104.89     33.62 o 
   4  23   0       81.71       87.31     22.07 o 
   5  23   0      835.28      839.75     57.52 o 
   6  23   0      597.49      665.68     74.83 o 
   7  23   0       91.00      108.77     30.15 o 
   8  23   0      157.02      206.06     33.38 o 
   0  24   0      441.38      457.66     49.82 o 
   1  24   0      115.48      132.68     24.74 o 
   2  24   0       20.90       22.92     22.59 o 
   3  24   0        1.23      -11.16     13.85 o 
   4  24   0        3.64       16.30     19.63 o 
   5  24   0       63.97       46.19     21.92 o 
   6  24   0        0.84        7.03     21.41 o 
   7  24   0       79.85       84.70     32.33 o 
   1  25   0     1335.21     1290.24     91.71 o 
   2  25   0     1430.28     1384.05     91.69 o 
   3  25   0      249.23      309.11     42.47 o 
   4  25   0      169.94      159.60     28.94 o 
   5  25   0     1018.96     1110.65     67.25 o 
   6  25   0     1118.90     1232.79     86.67 o 
   1  26   0      177.33      218.92     55.22 o 
   2  26   0       30.39        8.09     24.14 o 
   3  26   0      355.80      371.70     48.37 o 
   4  26   0      434.67      420.53     51.59 o 
   5  26   0       70.81       91.30     26.18 o 
   1  27   0      356.96      260.34     60.15 o 
   2  27   0      402.85      511.19     81.85 o 
   3  27   0      121.75      149.24     35.08 o 
 -15   1   1      482.79      543.36     83.82 o 
 -14   1   1      168.66      127.20     31.36 o 
 -13   1   1      414.11      390.46     49.98 o 
 -12   1   1     2973.76     2982.62    129.99 o 
 -11   1   1     5234.67     5259.42    184.40 o 
 -10   1   1      315.55      290.38     18.75 o 
  -9   1   1      996.61     1104.38     50.85 o 
  -8   1   1     7801.88     7816.50    316.01 o 
  -7   1   1    10009.46     9538.93    283.31 o 
  -6   1   1       53.68       91.48     11.66 o 
  -5   1   1     7585.05     7262.22    215.30 o 
  -4   1   1    50212.61    48231.04   1404.44 o 
  -3   1   1    17613.09    17101.74    511.61 o 
  -2   1   1    15890.89    15747.81    443.14 o 
  -1   1   1    38320.69    32020.39   1040.98 o 
   0   1   1    90978.55    53449.76   4547.05 o 
   1   1   1    10313.65     9613.58    559.52 o 
   2   1   1    22547.41    23406.92    682.51 o 
   3   1   1    47184.50    46817.93   1237.28 o 
   4   1   1    18787.67    18711.26    545.97 o 
   5   1   1     2318.23     2140.43     67.21 o 
   6   1   1     8346.34     8654.60    234.37 o 
   7   1   1    16237.37    15851.22    465.88 o 
   8   1   1     9446.39     9948.58    296.71 o 
   9   1   1      773.05      797.39     33.04 o 
  10   1   1     2323.36     2453.98     75.00 o 
  11   1   1     3277.47     3531.79    114.63 o 
  12   1   1     2138.63     2169.84    141.24 o 
  13   1   1      181.76      204.13     46.35 o 
 -15   2   1       55.61       33.53     40.43 o 
 -14   2   1      452.76      568.01     79.88 o 
 -13   2   1      621.95      656.60    110.45 o 
 -12   2   1       20.99       48.65     26.52 o 
 -11   2   1     1044.48     1186.51     48.19 o 
 -10   2   1     1395.79     1454.95     53.59 o 
  -9   2   1     3455.27     3282.05     95.46 o 
  -8   2   1        9.15       22.89      8.65 o 
  -7   2   1     3200.13     3468.48    111.13 o 
  -6   2   1    19339.91    20001.34    586.19 o 
  -5   2   1    12953.28    11957.67    499.95 o 
  -4   2   1      515.06      636.03     31.76 o 
  -3   2   1     4702.72     4958.50    164.06 o 
  -2   2   1       99.46       79.08      5.64 o 
  -1   2   1      168.88      231.41     10.08 o 
   0   2   1     5505.81     5790.73    189.34 o 
   1   2   1     9583.72    10227.21    334.42 o 
   2   2   1      250.06      520.87     17.46 o 
   3   2   1     5427.85     5294.90    208.31 o 
   4   2   1      604.96      520.41     27.23 o 
   5   2   1     7065.83     6638.97    187.43 o 
   6   2   1     3186.19     3441.52     96.75 o 
   7   2   1     1983.04     1938.34     59.32 o 
   8   2   1     1592.99     1534.36     48.68 o 
   9   2   1     3124.85     3181.90    103.64 o 
  10   2   1     1065.80     1156.53     50.36 o 
  11   2   1      106.06       79.75     21.93 o 
  12   2   1      464.53      439.77     45.36 o 
  13   2   1      607.82      720.86     86.78 o 
 -15   3   1      162.24      141.02     50.29 o 
 -14   3   1       47.91       39.94     24.41 o 
 -13   3   1      175.94      208.42     28.54 o 
 -12   3   1      618.31      638.57     53.82 o 
 -11   3   1     2406.07     2446.71     84.29 o 
 -10   3   1        0.97        1.65      9.74 o 
  -9   3   1      721.35      752.88     29.88 o 
  -8   3   1     3541.89     3449.68     98.89 o 
  -7   3   1     1261.53     1223.61     51.04 o 
  -6   3   1      537.30      678.50     37.72 o 
  -5   3   1      777.48      684.26     25.33 o 
  -4   3   1     5436.06     5571.28    151.43 o 
  -3   3   1      196.75      213.42     11.47 o 
  -2   3   1      696.83      983.29     32.09 o 
  -1   3   1     1096.65     1236.65     42.89 o 
   0   3   1    13509.95    14167.45    413.31 o 
   1   3   1      829.96      701.90     37.58 o 
   2   3   1     4708.28     4578.76    123.44 o 
   3   3   1     1265.88     1117.28     32.42 o 
   4   3   1     3209.37     3261.69     98.60 o 
   5   3   1      706.88      723.77     29.26 o 
   6   3   1      540.02      621.29     24.20 o 
   7   3   1      956.88      909.80     33.73 o 
   8   3   1     1718.37     1722.74     53.26 o 
   9   3   1        1.11       27.21     10.38 o 
  10   3   1      658.10      723.83     32.70 o 
  11   3   1     1219.18     1270.21     74.63 o 
  12   3   1      652.67      728.39     60.77 o 
  13   3   1       96.98       70.88     84.81 o 
  14   3   1      229.66      219.91     52.26 o 
 -14   4   1      968.15     1009.88     89.24 o 
 -13   4   1     1396.48     1401.05    121.79 o 
 -12   4   1       91.30       99.58     18.42 o 
 -11   4   1     1483.21     1501.06     98.83 o 
 -10   4   1     2254.67     2339.74     91.08 o 
  -9   4   1     4268.28     4171.77    146.92 o 
  -8   4   1      489.03      629.80     27.02 o 
  -7   4   1     5655.12     5880.48    238.86 o 
  -6   4   1    21352.30    20308.03    665.63 o 
  -5   4   1    26527.39    26792.63    714.99 o 
  -4   4   1     2247.93     2639.28     74.24 o 
  -3   4   1     9403.29    10241.13    274.76 o 
  -2   4   1    34987.14    33540.54    890.45 o 
  -1   4   1     7831.04     8413.41    246.34 o 
   0   4   1     6733.29     7137.13    198.60 o 
   1   4   1    42554.18    43639.29   1270.29 o 
   2   4   1     1868.95     1914.81     53.50 o 
   3   4   1      154.87      165.64     14.26 o 
   4   4   1     5907.34     6271.95    186.00 o 
   5   4   1    17327.99    16189.31    450.27 o 
   6   4   1     5030.90     4728.03    130.74 o 
   7   4   1     1357.83     1321.79     41.76 o 
   8   4   1     1796.80     1876.25     62.60 o 
   9   4   1     6097.38     5715.54    196.10 o 
  10   4   1     2396.81     2529.09     94.14 o 
  11   4   1       24.81       42.48     16.68 o 
  12   4   1     1184.64     1332.80     70.72 o 
  13   4   1     1183.35      647.89     83.82 o 
  14   4   1      242.05      217.94     54.24 o 
 -14   5   1        7.39       16.23     26.95 o 
 -13   5   1       24.89       71.77     55.22 o 
 -12   5   1       59.88       56.50     16.33 o 
 -11   5   1       69.03       76.48     14.19 o 
 -10   5   1      519.14      599.40     34.47 o 
  -9   5   1      147.45      168.69     16.18 o 
  -8   5   1      370.98      403.10     21.79 o 
  -7   5   1       49.45       43.77      8.32 o 
  -6   5   1      320.73      249.26     17.79 o 
  -5   5   1       10.62       38.40      6.20 o 
  -4   5   1      343.70      382.08     14.90 o 
  -3   5   1       46.45       65.67      5.53 o 
  -2   5   1      686.37      722.76     23.27 o 
  -1   5   1     5385.32     5517.19    167.47 o 
   0   5   1        0.45       33.43     10.56 o 
   1   5   1      224.29      183.66      8.65 o 
   2   5   1     2003.51     2069.04     58.32 o 
   3   5   1       22.92       50.05      8.60 o 
   4   5   1      295.54      356.37     15.31 o 
   5   5   1     1618.59     1782.90     56.81 o 
   6   5   1       12.64       24.44      7.50 o 
   7   5   1     1419.81     1369.95     43.33 o 
   8   5   1     1147.85     1136.33     38.23 o 
   9   5   1      324.26      372.63     28.19 o 
  10   5   1       14.66       41.03     16.78 o 
  11   5   1       16.52        5.85     12.42 o 
  12   5   1       29.90       41.92     27.77 o 
  13   5   1        0.35       24.86     33.04 o 
  14   5   1        4.06      -15.78     31.56 o 
 -14   6   1      608.63      622.44     62.41 o 
 -13   6   1     1394.91     1399.78     76.66 o 
 -12   6   1      318.58      260.60     40.43 o 
 -11   6   1      409.31      451.63     36.72 o 
 -10   6   1     3059.89     3053.00    127.41 o 
  -9   6   1     4219.46     4182.37    132.45 o 
  -8   6   1      563.24      567.68     41.61 o 
  -7   6   1     6562.99     6840.62    188.24 o 
  -6   6   1    21445.02    21447.58    573.94 o 
  -5   6   1    14526.56    14669.05    432.36 o 
  -4   6   1      596.47      568.95     20.05 o 
  -3   6   1    43008.34    45294.96   1319.41 o 
  -2   6   1    40133.06    40618.32   1078.93 o 
  -1   6   1      238.51      279.89     19.99 o 
   0   6   1     6670.56     7456.88    220.77 o 
   1   6   1     6390.62     5966.29    161.22 o 
   2   6   1    35156.39    33739.70    893.67 o 
   3   6   1     4941.76     5354.10    146.12 o 
   4   6   1     2624.41     2650.97     74.82 o 
   5   6   1    39776.43    39830.13   1060.21 o 
   6   6   1    19262.81    19001.13    557.87 o 
   7   6   1     2364.04     2370.79     76.61 o 
   8   6   1     2753.90     2709.95    140.43 o 
   9   6   1    10701.77    10735.37    360.90 o 
  10   6   1     3158.69     3176.55    136.61 o 
  11   6   1        3.13      -14.26     25.69 o 
  12   6   1     1817.52     1732.19    174.45 o 
  13   6   1      841.67      984.94    183.42 o 
  14   6   1      151.54      218.61     38.70 o 
 -14   7   1       23.31       47.89     27.87 o 
 -13   7   1      254.06      260.78     44.99 o 
 -12   7   1     1251.15     1115.28     64.48 o 
 -11   7   1      829.49      933.43     69.86 o 
 -10   7   1      370.49      322.92     23.28 o 
  -9   7   1      202.08      212.33     18.73 o 
  -8   7   1     1951.90     2016.78     68.71 o 
  -7   7   1     2962.12     2953.71    106.08 o 
  -6   7   1      572.14      594.50     23.02 o 
  -5   7   1     2649.78     2695.67     77.22 o 
  -4   7   1    17550.00    17824.34    477.26 o 
  -3   7   1     1086.41      897.77     28.56 o 
  -2   7   1      248.77      347.85     15.84 o 
  -1   7   1    11521.47    11791.30    316.43 o 
   0   7   1    11589.03    10319.52    341.88 o 
   1   7   1       12.02       22.98      4.37 o 
   2   7   1     2551.44     3000.75     83.83 o 
   3   7   1     4309.46     3892.69    107.79 o 
   4   7   1     2093.09     2004.54     58.28 o 
   5   7   1       22.36       47.42      7.49 o 
   6   7   1     1475.42     1580.79     53.68 o 
   7   7   1     3694.77     3701.93    105.40 o 
   8   7   1     2893.87     2937.85     94.77 o 
   9   7   1      325.54      385.42     33.97 o 
  10   7   1      490.46      505.04     43.20 o 
  11   7   1      758.76      881.36     67.46 o 
  12   7   1      260.45      290.61     46.56 o 
  13   7   1        7.74       24.35     21.00 o 
  14   7   1      300.23      273.48     43.58 o 
 -14   8   1      240.12      291.42     53.25 o 
 -13   8   1      317.18      353.64     38.84 o 
 -12   8   1       31.92       88.34     24.84 o 
 -11   8   1       55.00       67.86     29.10 o 
 -10   8   1      887.73      835.97     48.11 o 
  -9   8   1      774.01      763.19     46.12 o 
  -8   8   1        6.86       44.50     11.64 o 
  -7   8   1      864.79      891.60     35.91 o 
  -6   8   1     5369.43     4840.96    146.93 o 
  -5   8   1     4561.76     4833.65    137.50 o 
  -4   8   1       80.53       89.14      8.36 o 
  -3   8   1    23685.34    24421.96    652.45 o 
  -2   8   1    32506.30    32244.37   1811.83 o 
  -1   8   1     4897.72     4266.56    128.50 o 
   0   8   1     3412.45     3124.57     87.48 o 
   1   8   1     1376.37     1408.38     43.03 o 
   2   8   1     3538.67     3583.73     99.33 o 
   3   8   1     1897.32     1817.69     53.10 o 
   4   8   1     4444.46     4445.23    123.42 o 
   5   8   1     9600.22    10265.88    277.42 o 
   6   8   1     2561.57     2393.23     69.96 o 
   7   8   1      539.52      634.16     31.65 o 
   8   8   1      391.79      394.94     33.42 o 
   9   8   1     2405.73     2436.82    108.36 o 
  10   8   1     1153.71     1274.79     66.38 o 
  11   8   1       25.80       41.20     20.35 o 
  12   8   1      494.56      498.13     43.99 o 
  13   8   1      200.29      187.83     29.94 o 
  14   8   1       39.45       87.56     37.97 o 
 -14   9   1      108.31       92.11     26.32 o 
 -13   9   1      379.71      397.58     41.91 o 
 -12   9   1     2435.57     2652.08    123.71 o 
 -11   9   1     3152.81     3205.73    141.73 o 
 -10   9   1      124.61      130.51     22.96 o 
  -9   9   1     2586.31     2468.48     83.87 o 
  -8   9   1     8339.69     7963.09    357.46 o 
  -7   9   1     5587.12     5674.99    196.85 o 
  -6   9   1      396.81      379.90     21.11 o 
  -5   9   1     4324.75     3946.97    111.31 o 
  -4   9   1    26776.54    25717.19    685.73 o 
  -3   9   1     4731.27     4368.10    130.98 o 
  -2   9   1     1604.58     1550.32     56.90 o 
  -1   9   1    29904.46    29464.72    860.68 o 
   0   9   1    11929.05    12029.59    323.34 o 
   1   9   1     3999.46     3701.85    103.31 o 
   2   9   1     5640.42     5318.10    146.52 o 
   3   9   1    12640.78    11577.62    311.98 o 
   4   9   1     9839.37     9695.79    287.78 o 
   5   9   1      474.24      507.35     21.61 o 
   6   9   1     3002.47     2850.95     82.04 o 
   7   9   1     6320.15     5981.77    205.17 o 
   8   9   1     2874.50     2827.47    123.13 o 
   9   9   1      114.01      115.02     37.11 o 
  10   9   1     1839.95     1675.55     82.72 o 
  11   9   1     3271.46     3442.41    151.15 o 
  12   9   1      740.57      773.15     54.75 o 
  13   9   1       31.40        2.26     20.11 o 
  14   9   1      663.19      692.26    102.56 o 
 -14  10   1        5.45        3.28     21.57 o 
 -13  10   1       23.13       21.86     21.68 o 
 -12  10   1        3.81       44.43     22.43 o 
 -11  10   1        3.89       71.69     23.42 o 
 -10  10   1       35.48       31.22     16.77 o 
  -9  10   1       77.62       70.55     23.37 o 
  -8  10   1       58.82       79.18     14.02 o 
  -7  10   1       19.82       17.92     11.06 o 
  -6  10   1      159.17      119.85     12.43 o 
  -5  10   1      610.24      641.49     24.43 o 
  -4  10   1      341.66      348.33     16.79 o 
  -3  10   1       93.35      134.71      9.82 o 
  -2  10   1      541.33      501.62     24.07 o 
  -1  10   1      221.73      247.41     13.70 o 
   0  10   1     3778.39     4285.40    130.44 o 
   1  10   1     3919.86     4196.41    117.00 o 
   2  10   1     2576.83     3169.38     98.34 o 
   3  10   1      839.05      905.69     30.35 o 
   4  10   1       12.06       10.35      5.77 o 
   5  10   1       68.62       59.62      7.92 o 
   6  10   1      314.64      312.69     19.53 o 
   7  10   1       50.47       83.66     14.84 o 
   8  10   1        2.50       14.64     14.99 o 
   9  10   1      125.09       96.34     19.91 o 
  10  10   1       36.25       63.49     21.05 o 
  11  10   1        8.80       97.01     30.07 o 
  12  10   1       19.30       28.63     42.53 o 
  13  10   1       36.74       18.40     21.76 o 
 -13  11   1       64.97       54.20     24.47 o 
 -12  11   1     1241.07     1473.65     80.82 o 
 -11  11   1     2079.27     2175.50    176.63 o 
 -10  11   1      225.44      220.57     33.78 o 
  -9  11   1     2641.96     2770.04    124.31 o 
  -8  11   1     4996.74     5111.41    160.08 o 
  -7  11   1     4771.30     4881.37    152.61 o 
  -6  11   1      483.02      521.73     25.99 o 
  -5  11   1     2558.92     2863.68     82.92 o 
  -4  11   1    12562.33    12750.62    343.05 o 
  -3  11   1     3898.13     3521.11    103.95 o 
  -2  11   1     4590.70     4317.33    132.10 o 
  -1  11   1    18626.07    17402.85    465.86 o 
   0  11   1    10411.25    10108.45    300.59 o 
   1  11   1     3559.67     3482.14     98.69 o 
   2  11   1      488.89      450.87     18.95 o 
   3  11   1    16341.49    16300.82    438.67 o 
   4  11   1     9485.19     9439.31    257.08 o 
   5  11   1     1360.88     1414.91     50.20 o 
   6  11   1     1391.30     1507.56     73.59 o 
   7  11   1     4254.12     4128.95    221.05 o 
   8  11   1     1103.34     1087.18     78.44 o 
   9  11   1       17.46       37.94     17.09 o 
  10  11   1     1764.92     1793.32     88.68 o 
  11  11   1     3459.01     3401.19    151.23 o 
  12  11   1      834.91      786.41     57.51 o 
  13  11   1       30.59       35.45     23.26 o 
 -13  12   1      416.42      426.46     44.57 o 
 -12  12   1       41.94       76.75     24.22 o 
 -11  12   1       89.72      104.83     24.91 o 
 -10  12   1      994.91      975.11     59.20 o 
  -9  12   1     1127.14     1235.61     92.98 o 
  -8  12   1        3.56      -14.74     14.74 o 
  -7  12   1      588.99      637.40     31.70 o 
  -6  12   1     2844.69     2982.96     97.20 o 
  -5  12   1     3824.47     3926.36    123.34 o 
  -4  12   1        3.07       15.16      7.54 o 
  -3  12   1     3572.44     3581.65    102.00 o 
  -2  12   1     5063.55     4949.40    150.98 o 
  -1  12   1     1186.02     1105.11     36.66 o 
   0  12   1     1532.18     1617.66     55.02 o 
   1  12   1     3643.20     3555.58    101.10 o 
   2  12   1     3583.38     3778.65    107.32 o 
   3  12   1      915.46      943.40     33.01 o 
   4  12   1     1459.37     1593.15     49.50 o 
   5  12   1     4556.67     4353.45    135.59 o 
   6  12   1     2918.29     2850.33    109.03 o 
   7  12   1      213.70      234.11     27.17 o 
   8  12   1      327.97      344.42     32.49 o 
   9  12   1     1557.50     1599.96     80.93 o 
  10  12   1      786.53      788.54     54.91 o 
  11  12   1        2.03       47.67     22.01 o 
  12  12   1      324.33      359.94     39.08 o 
  13  12   1      257.40      302.16     38.47 o 
 -13  13   1       10.10       18.56     27.15 o 
 -12  13   1      321.43      361.82     40.42 o 
 -11  13   1      424.06      461.76     45.27 o 
 -10  13   1       25.98       64.09     23.94 o 
  -9  13   1     1644.67     1672.91     84.22 o 
  -8  13   1      893.98     1045.13     59.17 o 
  -7  13   1     1019.61      944.40     45.62 o 
  -6  13   1      112.23      119.88     14.88 o 
  -5  13   1     1044.32     1129.06     43.48 o 
  -4  13   1     3798.66     3711.25    119.29 o 
  -3  13   1     1201.15     1208.84     40.30 o 
  -2  13   1      698.20      633.73     25.17 o 
  -1  13   1    11270.46    11361.54    334.83 o 
   0  13   1     9718.55     9421.36    281.72 o 
   1  13   1     1213.97     1273.16     41.43 o 
   2  13   1      610.81      668.06     26.25 o 
   3  13   1     9532.04    10078.23    274.21 o 
   4  13   1     3043.09     3000.35     96.73 o 
   5  13   1       50.55       88.05     14.37 o 
   6  13   1      337.68      305.19     30.36 o 
   7  13   1      915.72      908.40     56.44 o 
   8  13   1       16.00       35.82     16.01 o 
   9  13   1        5.90        4.52     16.60 o 
  10  13   1      400.93      455.10     42.49 o 
  11  13   1      976.55      925.78     62.72 o 
  12  13   1      381.73      368.59     39.31 o 
  13  13   1        4.75        6.98     22.86 o 
 -13  14   1      660.33      694.90     57.61 o 
 -12  14   1      165.77       94.49     29.01 o 
 -11  14   1      150.76      129.12     27.44 o 
 -10  14   1     1681.74     1730.58     89.96 o 
  -9  14   1     2362.10     2333.62    110.44 o 
  -8  14   1       11.43        3.56     16.45 o 
  -7  14   1     1010.20     1064.92     54.09 o 
  -6  14   1     6383.28     6625.45    203.43 o 
  -5  14   1     5520.27     5475.78    169.91 o 
  -4  14   1        9.71       23.44      9.69 o 
  -3  14   1    11051.70    10789.58    294.28 o 
  -2  14   1    19471.14    18427.12    502.79 o 
  -1  14   1     2284.82     2335.31     70.17 o 
   0  14   1      604.52      605.20     26.89 o 
   1  14   1     3959.78     3863.96    110.37 o 
   2  14   1     4823.05     4858.99    136.78 o 
   3  14   1      861.38      824.17     34.12 o 
   4  14   1     2418.79     2375.08     79.35 o 
   5  14   1     6772.50     6975.91    240.06 o 
   6  14   1     4322.44     4112.72    171.90 o 
   7  14   1      324.59      265.36     29.59 o 
   8  14   1      755.43      625.42     45.30 o 
   9  14   1     2528.93     2387.36    111.66 o 
  10  14   1     1948.37     1974.11     98.81 o 
  11  14   1       10.02       12.09     19.61 o 
  12  14   1      662.92      596.10     51.55 o 
 -12  15   1        8.28       -9.40     20.84 o 
 -11  15   1        5.13      -10.40     18.94 o 
 -10  15   1        6.02       17.05     26.10 o 
  -9  15   1       74.10       81.74     22.88 o 
  -8  15   1       88.22       57.64     18.94 o 
  -7  15   1       55.47       -4.71     16.04 o 
  -6  15   1      193.91      230.94     23.35 o 
  -5  15   1       25.61        2.57     10.32 o 
  -4  15   1       64.63       54.27     11.51 o 
  -3  15   1      535.52      535.04     27.50 o 
  -2  15   1      180.06      208.76     15.61 o 
  -1  15   1        8.03       11.18      8.09 o 
   0  15   1      136.10      126.02     14.74 o 
   1  15   1      823.91      861.09     32.05 o 
   2  15   1      454.18      469.60     22.96 o 
   3  15   1        0.54        9.34      9.02 o 
   4  15   1        5.03       -6.73     19.44 o 
   5  15   1      230.58      220.96     22.06 o 
   6  15   1       66.62       73.14     34.83 o 
   7  15   1       18.17        5.29     15.92 o 
   8  15   1       82.96       68.09     20.84 o 
   9  15   1        1.69       50.85     22.73 o 
  10  15   1       44.05       78.88     24.02 o 
  11  15   1        0.75        3.65     19.10 o 
  12  15   1       15.15       25.84     23.55 o 
 -12  16   1       84.00       90.50     27.50 o 
 -11  16   1      225.08      231.85     33.76 o 
 -10  16   1     1233.14     1291.87     73.98 o 
  -9  16   1     1645.56     1806.19     92.41 o 
  -8  16   1        1.59       -5.80     16.45 o 
  -7  16   1     1413.96     1340.71     71.72 o 
  -6  16   1     5900.09     6045.67    212.10 o 
  -5  16   1     3084.73     3152.73    117.68 o 
  -4  16   1      259.34      247.35     19.70 o 
  -3  16   1     8202.41     8100.30    245.18 o 
  -2  16   1    15208.30    14882.12    403.92 o 
  -1  16   1     1387.85     1418.72     47.21 o 
   0  16   1      414.36      390.99     21.38 o 
   1  16   1     2540.51     2513.40     76.07 o 
   2  16   1     4898.09     4663.66    145.77 o 
   3  16   1      767.56      696.05     31.84 o 
   4  16   1     2027.40     1951.21     77.42 o 
   5  16   1     5749.98     5331.21    461.89 o 
   6  16   1     3544.06     3507.64    151.39 o 
   7  16   1      126.27      140.56     23.80 o 
   8  16   1     1209.18     1205.75     68.19 o 
   9  16   1     1942.29     1962.16    140.80 o 
  10  16   1     1278.94     1161.81     91.61 o 
  11  16   1       32.70       31.06     21.41 o 
  12  16   1      527.51      540.51     50.55 o 
 -11  17   1      297.14      309.47     38.95 o 
 -10  17   1       22.91       50.39     22.00 o 
  -9  17   1      400.93      406.29     52.99 o 
  -8  17   1     1668.89     1803.73     91.06 o 
  -7  17   1     1238.90     1254.18     68.69 o 
  -6  17   1      132.14      146.65     26.10 o 
  -5  17   1     1016.16     1019.62     49.36 o 
  -4  17   1     2709.92     2545.37     97.36 o 
  -3  17   1     1264.78     1368.36     58.23 o 
  -2  17   1     1102.06     1132.56     41.13 o 
  -1  17   1     2802.03     2851.83     85.66 o 
   0  17   1     1483.93     1377.60     46.67 o 
   1  17   1       20.07       17.18      9.33 o 
   2  17   1       90.16       93.58     13.86 o 
   3  17   1     2311.31     2369.31     80.88 o 
   4  17   1     2786.19     2877.44    108.04 o 
   5  17   1      183.43      190.61     26.75 o 
   6  17   1      241.13      233.20     28.84 o 
   7  17   1      927.46      944.47     56.58 o 
   8  17   1      602.19      559.38     47.21 o 
   9  17   1        5.52       -5.01     18.98 o 
  10  17   1      571.70      509.84     46.76 o 
  11  17   1      574.50      526.87     50.44 o 
 -11  18   1       67.33       41.20     24.32 o 
 -10  18   1      236.73      217.07     38.79 o 
  -9  18   1      329.99      385.53     41.94 o 
  -8  18   1        1.69       34.07     21.38 o 
  -7  18   1      513.59      502.43     43.29 o 
  -6  18   1     1881.02     1910.49     93.17 o 
  -5  18   1     1087.02     1013.96     49.80 o 
  -4  18   1      126.37       98.18     18.15 o 
  -3  18   1     1250.18     1251.63     54.84 o 
  -2  18   1     4030.97     3964.03    116.12 o 
  -1  18   1      473.32      501.19     40.21 o 
   0  18   1      523.08      514.41     26.67 o 
   1  18   1     1033.11      919.02     54.92 o 
   2  18   1     1607.73     1515.83     56.40 o 
   3  18   1       35.58       52.31     15.56 o 
   4  18   1      791.31      717.92     48.70 o 
   5  18   1     1328.85     1366.69     71.47 o 
   6  18   1      535.41      490.62     41.39 o 
   7  18   1        3.69        7.81     18.37 o 
   8  18   1      413.73      446.17     43.55 o 
   9  18   1      394.25      340.48     74.67 o 
  10  18   1      171.86      222.55     33.16 o 
  11  18   1       19.92      106.78     30.98 o 
 -11  19   1      562.04      556.26     52.73 o 
 -10  19   1       25.37        9.96     19.82 o 
  -9  19   1      522.59      572.09     50.78 o 
  -8  19   1     1966.32     2082.07    104.16 o 
  -7  19   1     1932.98     1934.50     96.03 o 
  -6  19   1       95.88       81.11     21.11 o 
  -5  19   1     1496.08     1584.40     80.02 o 
  -4  19   1     5054.14     5116.70    181.52 o 
  -3  19   1     2286.06     2333.70    104.92 o 
  -2  19   1      623.59      624.25     32.60 o 
  -1  19   1     6255.77     6393.63    180.61 o 
   0  19   1     5528.54     5585.00    174.54 o 
   1  19   1      848.20      877.41     42.10 o 
   2  19   1      318.10      333.38     24.02 o 
   3  19   1     4655.28     4802.59    173.37 o 
   4  19   1     2984.93     2997.00    132.27 o 
   5  19   1      640.58      624.79     47.76 o 
   6  19   1      368.15      378.16     37.19 o 
   7  19   1     1351.24     1483.71     79.68 o 
   8  19   1      956.55      878.19     68.68 o 
   9  19   1        8.96       -4.88     19.19 o 
  10  19   1      744.47      837.83     97.53 o 
 -10  20   1       57.81       43.35     26.26 o 
  -9  20   1       39.06       22.66     22.30 o 
  -8  20   1       24.79       11.93     20.75 o 
  -7  20   1       14.52        7.59     20.43 o 
  -6  20   1       14.05        4.36     18.26 o 
  -5  20   1       35.74       43.08     19.04 o 
  -4  20   1        4.90       27.87     14.40 o 
  -3  20   1      214.15      221.45     23.60 o 
  -2  20   1      405.18      411.02     31.39 o 
  -1  20   1      130.32      145.14     15.59 o 
   0  20   1        1.31       47.97     13.06 o 
   1  20   1      467.71      481.96     32.28 o 
   2  20   1       54.72       44.00     24.05 o 
   3  20   1        4.73       -8.16     14.94 o 
   4  20   1      208.65      216.26     29.12 o 
   5  20   1      120.50      117.36     24.04 o 
   6  20   1        3.35       20.55     18.16 o 
   7  20   1        4.45       17.42     21.64 o 
   8  20   1       11.81        0.38     18.24 o 
   9  20   1       20.75       17.33     20.43 o 
  10  20   1       18.12       55.27     29.07 o 
  -9  21   1      216.80      203.90     33.95 o 
  -8  21   1      953.74     1187.54     71.28 o 
  -7  21   1      813.89      831.57     61.34 o 
  -6  21   1        1.93      -12.19     16.78 o 
  -5  21   1     1250.51     1236.13     68.49 o 
  -4  21   1     2469.28     2523.74    134.29 o 
  -3  21   1      736.16      785.06     42.81 o 
  -2  21   1      178.45      186.39     22.61 o 
  -1  21   1     3296.13     3288.47    122.76 o 
   0  21   1     3554.48     3698.93    121.52 o 
   1  21   1     1068.66      969.23     66.77 o 
   2  21   1      198.87      298.51     26.61 o 
   3  21   1     2573.01     2709.07    121.43 o 
   4  21   1     1553.04     1549.65     79.30 o 
   5  21   1      201.39      208.69     29.73 o 
   6  21   1      424.67      438.66     41.51 o 
   7  21   1     1099.24     1100.84     65.94 o 
   8  21   1      399.96      394.84     42.55 o 
   9  21   1        1.76        2.49     20.50 o 
  -9  22   1      307.72      346.57     41.72 o 
  -8  22   1       47.20       34.75     23.94 o 
  -7  22   1      151.75      178.74     31.18 o 
  -6  22   1      515.52      513.06     45.59 o 
  -5  22   1      434.56      449.80     41.33 o 
  -4  22   1       60.26       29.38     18.49 o 
  -3  22   1      967.61      976.33     54.09 o 
  -2  22   1     1367.60     1289.42     68.46 o 
  -1  22   1      324.35      351.13     34.24 o 
   0  22   1       40.18       66.34     15.31 o 
   1  22   1      537.53      474.35     34.27 o 
   2  22   1      433.84      457.34     39.06 o 
   3  22   1        7.05       47.40     19.61 o 
   4  22   1      171.42      177.29     37.14 o 
   5  22   1      550.99      564.80     88.26 o 
   6  22   1      241.80      197.21     30.60 o 
   7  22   1       14.69       28.00     22.11 o 
   8  22   1      178.96      168.56     31.01 o 
  -8  23   1      221.69      222.58     34.67 o 
  -7  23   1      113.82      107.33     28.36 o 
  -6  23   1        0.14       11.10     20.98 o 
  -5  23   1      491.35      533.88     46.28 o 
  -4  23   1      628.58      664.15     64.59 o 
  -3  23   1      234.05      193.24     34.87 o 
  -2  23   1       25.03       37.95     18.56 o 
  -1  23   1      962.55      943.35     55.58 o 
   0  23   1     1725.97     1798.24     88.20 o 
   1  23   1      412.67      440.06     33.49 o 
   2  23   1      118.62      129.10     26.71 o 
   3  23   1      698.91      697.77     50.86 o 
   4  23   1      360.20      386.03     37.75 o 
   5  23   1       11.63       30.91     19.96 o 
   6  23   1      130.92       77.57     24.21 o 
   7  23   1      465.29      412.78     43.77 o 
   8  23   1      145.29      196.28     32.06 o 
  -7  24   1      496.66      498.73     47.91 o 
  -6  24   1     1321.68     1469.41    105.54 o 
  -5  24   1      641.69      713.85     57.20 o 
  -4  24   1       18.14       -8.22     16.51 o 
  -3  24   1     1236.37     1307.08    120.31 o 
  -2  24   1     1952.82     2024.21     97.35 o 
  -1  24   1      647.82      668.82     49.80 o 
   0  24   1      101.02      150.13     31.38 o 
   1  24   1     1458.73     1670.24    103.53 o 
   2  24   1     1390.34     1584.32    100.02 o 
   3  24   1       80.80       61.93     22.16 o 
   4  24   1      243.69      275.48     33.73 o 
   5  24   1      936.05     1049.93    106.76 o 
   6  24   1      540.78      536.59     48.35 o 
   7  24   1       24.50       18.48     21.02 o 
  -6  25   1       11.02       21.81     24.23 o 
  -5  25   1        0.43      -14.10     20.10 o 
  -4  25   1       71.10       53.98     26.39 o 
  -3  25   1       51.31       80.75     29.48 o 
  -2  25   1        0.01        5.56     23.17 o 
  -1  25   1       91.19       83.35     23.03 o 
   0  25   1        0.35       -2.84     22.98 o 
   1  25   1        3.63      -15.78     35.50 o 
   2  25   1       10.06       35.79     25.55 o 
   3  25   1       20.14      -23.49     23.49 o 
   4  25   1       26.87       27.35     21.36 o 
   5  25   1       19.12       47.65     23.22 o 
   6  25   1        8.29       25.42     25.52 o 
  -5  26   1      519.60      485.31    107.49 o 
  -4  26   1        0.30       15.82     24.16 o 
  -3  26   1      809.73      725.37     67.59 o 
  -2  26   1     1210.70     1236.87     86.46 o 
  -1  26   1      287.42      333.71     45.67 o 
   0  26   1      153.47       57.20     39.45 o 
   1  26   1     1354.43     1395.38    135.10 o 
   2  26   1      947.45      972.78     73.91 o 
   3  26   1      105.76      140.84     27.18 o 
   4  26   1      208.65      208.09     31.46 o 
  -3  27   1      242.59      258.32     40.70 o 
  -2  27   1       41.35       73.96     29.29 o 
  -1  27   1      620.36      697.19     92.70 o 
   0  27   1      509.32      523.64     82.84 o 
   1  27   1      108.73      150.88     49.31 o 
   2  27   1       40.93       41.42     39.45 o 
   3  27   1      396.69      454.92     54.27 o 
 -15   0   2      745.25      738.61     98.61 o 
 -14   0   2       48.90       20.09     17.76 o 
 -13   0   2      664.30      669.34    102.56 o 
 -12   0   2     2707.84     2794.48    151.31 o 
 -11   0   2     3143.60     3156.77    165.95 o 
 -10   0   2       13.27       13.81     15.34 o 
  -9   0   2     3886.66     3848.68    245.96 o 
  -8   0   2    12627.44    12421.25    477.68 o 
  -7   0   2     7539.12     7883.01    422.77 o 
  -6   0   2     3649.50     4487.29    177.06 o 
  -5   0   2    36782.66    39806.92   1497.37 o 
  -4   0   2    40577.59    38146.10   1436.26 o 
  -3   0   2      887.99     1006.31     95.64 o 
  -2   0   2     8543.40    10478.61    572.45 o 
  -1   0   2    69884.02    70026.91   3218.74 o 
   0   0   2    64308.50    64579.70   2969.45 o 
   1   0   2     2041.09     1970.95     80.08 o 
   2   0   2    77122.48    76285.95   2856.96 o 
   3   0   2    44981.42    41793.09   1996.34 o 
   4   0   2    14494.33    13605.09    701.15 o 
   5   0   2      102.75      202.05     15.79 o 
   6   0   2    10588.01    10892.59    416.38 o 
   7   0   2    19099.19    18001.69    684.35 o 
   8   0   2     4869.14     4874.79    194.13 o 
   9   0   2     1578.25     1420.81     94.78 o 
  10   0   2     6961.93     7069.58    482.22 o 
  11   0   2     2552.68     2768.07    206.10 o 
  12   0   2      878.02      866.81     87.77 o 
 -15   1   2       28.31       45.76     27.54 o 
 -14   1   2      127.90      126.66     31.95 o 
 -13   1   2      157.51      172.55     44.39 o 
 -12   1   2        2.63       30.13     20.05 o 
 -11   1   2      988.06      956.18     46.47 o 
 -10   1   2      791.75      761.07     34.00 o 
  -9   1   2      893.10      899.27     33.83 o 
  -8   1   2      135.94      159.95     14.01 o 
  -7   1   2     3613.32     3463.06     98.83 o 
  -6   1   2     6356.52     6624.99    181.63 o 
  -5   1   2      148.02      213.61     29.05 o 
  -4   1   2     2655.49     2903.70     81.25 o 
  -3   1   2    11913.90    11377.86    304.69 o 
  -2   1   2    18406.41    21407.02    569.93 o 
  -1   1   2      117.53      121.10     12.19 o 
   0   1   2     1984.01     1943.13     75.33 o 
   1   1   2    35565.07    35890.89   1043.26 o 
   2   1   2      769.23     1011.45     29.63 o 
   3   1   2     1019.64     1104.11     33.06 o 
   4   1   2      487.30      402.25     16.91 o 
   5   1   2     2329.83     2288.24     65.40 o 
   6   1   2     1247.97     1171.43     37.34 o 
   7   1   2      210.64      243.45     15.01 o 
   8   1   2     2000.51     2077.11     69.10 o 
   9   1   2     1271.74     1214.70     46.05 o 
  10   1   2       67.04      143.74     18.47 o 
  11   1   2      373.70      313.67     30.89 o 
  12   1   2      113.11      118.54     26.47 o 
 -15   2   2      430.95      365.85     68.04 o 
 -14   2   2       16.55      -11.34     17.89 o 
 -13   2   2      459.25      432.63     33.89 o 
 -12   2   2     1664.95     1651.35     81.02 o 
 -11   2   2     2271.01     2214.01    100.58 o 
 -10   2   2       28.42       28.15     11.59 o 
  -9   2   2     2940.41     2990.15     97.54 o 
  -8   2   2     9489.02     9284.90    254.23 o 
  -7   2   2     3764.84     3647.01    115.10 o 
  -6   2   2     3841.44     4679.32    172.51 o 
  -5   2   2    12507.11    12034.75    323.20 o 
  -4   2   2    14391.81    14047.23    374.74 o 
  -3   2   2      295.90      373.38     13.57 o 
  -2   2   2     1900.05     2103.65     71.99 o 
  -1   2   2     5295.27     5169.09    215.65 o 
   0   2   2    19762.13    19498.21    772.66 o 
   1   2   2    22928.30    24551.80   1072.43 o 
   2   2   2    14694.66    14984.31    451.35 o 
   3   2   2    18392.08    18811.60    501.89 o 
   4   2   2    14297.13    15234.04    407.75 o 
   5   2   2     1432.15     1416.49     42.57 o 
   6   2   2     7544.13     7347.67    219.61 o 
   7   2   2     9962.08    10877.55    322.90 o 
   8   2   2     1733.92     1668.72     57.63 o 
   9   2   2     1344.28     1364.85     50.16 o 
  10   2   2     4374.08     4520.04    142.32 o 
  11   2   2      830.74      839.75     62.16 o 
  12   2   2      353.33      368.97     65.58 o 
  13   2   2      263.11       29.58     23.67 o 
 -15   3   2      244.53      255.53     43.08 o 
 -14   3   2      824.98      856.07     54.58 o 
 -13   3   2      727.26      751.71     71.99 o 
 -12   3   2       88.51       80.06     22.92 o 
 -11   3   2     3164.67     2977.40    156.87 o 
 -10   3   2     2699.36     2685.96    105.61 o 
  -9   3   2     2770.22     2831.57    116.57 o 
  -8   3   2        1.39       21.06      8.60 o 
  -7   3   2     9118.37     8937.37    313.09 o 
  -6   3   2    27970.04    28339.07    757.46 o 
  -5   3   2      870.78      936.50     30.39 o 
  -4   3   2     7760.79     8696.19    255.24 o 
  -3   3   2    41812.82    40950.42   1603.71 o 
  -2   3   2    24577.17    26289.32    767.18 o 
  -1   3   2      583.47      542.91     17.05 o 
   0   3   2      274.02      212.66      8.27 o 
   1   3   2    37977.27    37096.96   1212.65 o 
   2   3   2     1514.11     1356.03     47.49 o 
   3   3   2       11.86       31.19      4.21 o 
   4   3   2      626.39      668.75     21.99 o 
   5   3   2     5080.77     4775.83    131.35 o 
   6   3   2     2145.86     2005.97     72.86 o 
   7   3   2      470.05      517.68     21.43 o 
   8   3   2     7048.32     6843.18    189.34 o 
   9   3   2     4990.34     4953.49    153.62 o 
  10   3   2      445.50      547.67     42.84 o 
  11   3   2     1065.18      995.84     87.43 o 
  12   3   2      607.02      593.67    112.42 o 
  13   3   2      519.16      522.91     59.17 o 
 -15   4   2       32.74       70.62     31.02 o 
 -14   4   2       31.60       82.09     31.58 o 
 -13   4   2      178.41      179.88     27.11 o 
 -12   4   2      159.60      172.61     21.30 o 
 -11   4   2      449.84      477.65     36.55 o 
 -10   4   2       55.89       65.27     13.75 o 
  -9   4   2     1208.53     1408.47     99.86 o 
  -8   4   2     1941.76     1986.20     76.03 o 
  -7   4   2      645.31      758.60     39.00 o 
  -6   4   2      312.64      402.93     25.48 o 
  -5   4   2       97.64      116.06     11.47 o 
  -4   4   2     3239.06     2916.08    160.06 o 
  -3   4   2      484.95      487.45     23.80 o 
  -2   4   2     5574.50     5855.27    195.01 o 
  -1   4   2     8673.50     9119.26    244.57 o 
   0   4   2     1456.21     1412.31     40.08 o 
   1   4   2     2581.02     2682.22    114.59 o 
   2   4   2     4781.03     4117.00    178.17 o 
   3   4   2       25.07       69.56     20.18 o 
   4   4   2      137.33      119.99     10.58 o 
   5   4   2       47.57       21.24      6.69 o 
   6   4   2      142.41      154.18     14.99 o 
   7   4   2       38.07       47.00      7.75 o 
   8   4   2        2.37       32.51     10.41 o 
   9   4   2       11.02       79.20     16.08 o 
  10   4   2      345.23      319.49     25.71 o 
  11   4   2       11.26       -4.59     14.78 o 
  12   4   2      120.35      144.83     31.17 o 
  13   4   2       71.69       51.71     37.97 o 
 -14   5   2     1106.20     1165.37     83.68 o 
 -13   5   2     1583.31     1655.84     84.01 o 
 -12   5   2        0.83      -10.90     10.90 o 
 -11   5   2     1774.44     1884.05    106.95 o 
 -10   5   2     4850.05     4765.53    154.08 o 
  -9   5   2     2505.35     2591.80    116.73 o 
  -8   5   2       21.78       37.91     13.57 o 
  -7   5   2    10137.67     9949.76    295.37 o 
  -6   5   2    27956.18    26535.33    707.40 o 
  -5   5   2     3147.50     3088.54     87.36 o 
  -4   5   2     4083.44     4593.01    139.62 o 
  -3   5   2    35167.30    34916.63   1017.06 o 
  -2   5   2    32876.13    31410.07    922.64 o 
  -1   5   2    12922.68    13620.11    365.34 o 
   0   5   2    18868.04    19309.62    630.26 o 
   1   5   2    29153.20    32577.61   1058.98 o 
   2   5   2     7366.64     7004.66    232.84 o 
   3   5   2        0.57       71.00     19.72 o 
   4   5   2     7690.56     7088.53    192.54 o 
   5   5   2    18819.17    18774.46    505.99 o 
   6   5   2     7547.53     7039.90    192.35 o 
   7   5   2      355.59      315.75     22.60 o 
   8   5   2    10497.65    10079.58    336.38 o 
   9   5   2     9912.24     9525.63    322.31 o 
  10   5   2      827.81      862.39     42.43 o 
  11   5   2     1088.67     1013.06     57.67 o 
  12   5   2     1603.31     1645.81    121.79 o 
  13   5   2      710.09      642.93     59.47 o 
  14   5   2       40.57        5.04     24.05 o 
 -14   6   2       53.23       46.17     29.63 o 
 -13   6   2        1.08       28.06     26.78 o 
 -12   6   2      259.68      253.48     26.49 o 
 -11   6   2       88.10       72.10     14.31 o 
 -10   6   2        1.39       19.43     11.62 o 
  -9   6   2       25.84       17.14     10.62 o 
  -8   6   2      946.03      831.78     39.79 o 
  -7   6   2      307.72      393.37     22.70 o 
  -6   6   2      352.81      550.39     22.42 o 
  -5   6   2     3058.37     3182.20     99.74 o 
  -4   6   2     7513.73     7677.49    229.76 o 
  -3   6   2      399.57      393.77     30.93 o 
  -2   6   2       20.08       34.92      7.63 o 
  -1   6   2      336.75      361.84     13.84 o 
   0   6   2     5385.36     5839.81    158.27 o 
   1   6   2       14.57        9.18      3.04 o 
   2   6   2     1675.81     1473.96     47.78 o 
   3   6   2     1412.65     1427.91     42.08 o 
   4   6   2      288.37      235.91     13.28 o 
   5   6   2     1391.03     1515.42     45.95 o 
   6   6   2      913.92      873.98     30.08 o 
   7   6   2     1423.28     1384.30     48.95 o 
   8   6   2      973.51     1025.11     48.68 o 
   9   6   2      201.10      300.30     28.77 o 
  10   6   2      547.16      575.35     50.89 o 
  11   6   2      357.81      358.54     35.07 o 
  12   6   2        0.96       35.98     21.25 o 
  13   6   2        8.36       34.20     24.75 o 
  14   6   2      114.42      102.20     36.49 o 
 -14   7   2      671.57      731.77     70.06 o 
 -13   7   2      928.64      912.16     73.83 o 
 -12   7   2        5.74        6.62     14.28 o 
 -11   7   2      342.29      380.93     26.55 o 
 -10   7   2     2563.63     2704.64     92.02 o 
  -9   7   2      904.57      952.97     40.23 o 
  -8   7   2       24.24       25.21     10.28 o 
  -7   7   2     9343.23     9636.96    288.94 o 
  -6   7   2    14855.99    15230.20    504.65 o 
  -5   7   2     2997.62     2708.55    105.06 o 
  -4   7   2     3019.17     2795.26     96.89 o 
  -3   7   2    26046.68    27977.49    745.78 o 
  -2   7   2    19667.99    19036.60    657.08 o 
  -1   7   2     1212.76     1310.46     39.01 o 
   0   7   2     9148.61     9062.31    347.15 o 
   1   7   2    15846.60    15633.16    417.14 o 
   2   7   2     4680.54     4282.20    129.70 o 
   3   7   2      333.42      372.52     16.97 o 
   4   7   2     7364.34     7348.36    199.36 o 
   5   7   2    26499.79    27308.94    792.35 o 
   6   7   2    10353.43    10607.59    315.29 o 
   7   7   2        9.52        3.30      9.69 o 
   8   7   2     4961.67     5243.97    212.50 o 
   9   7   2     7337.21     7107.00    256.65 o 
  10   7   2      824.07      869.58     52.06 o 
  11   7   2      401.87      392.51     43.93 o 
  12   7   2     1290.49     1203.03     81.22 o 
  13   7   2      382.82      404.18     90.72 o 
  14   7   2       27.79       55.11     28.18 o 
 -14   8   2        0.70      -19.50     21.96 o 
 -13   8   2      563.20      617.27     62.01 o 
 -12   8   2     1874.44     2249.70    243.67 o 
 -11   8   2      871.14      874.05     45.22 o 
 -10   8   2      192.72      181.13     19.17 o 
  -9   8   2     2539.49     2531.80     85.46 o 
  -8   8   2     8229.57     9240.89    398.97 o 
  -7   8   2     1814.26     1715.69     60.50 o 
  -6   8   2     2369.14     2352.98     77.49 o 
  -5   8   2    14846.18    14960.70    441.01 o 
  -4   8   2    18281.68    18211.86    488.65 o 
  -3   8   2      361.91      389.72     20.51 o 
  -2   8   2     6151.79     6057.51    165.44 o 
  -1   8   2    16790.53    16074.86    428.61 o 
   0   8   2    17049.08    17265.76    508.49 o 
   1   8   2     1647.94     1753.15     71.37 o 
   2   8   2     7009.09     6644.56    180.99 o 
   3   8   2    16099.70    15921.01    426.99 o 
   4   8   2     3350.13     3059.28     86.75 o 
   5   8   2      452.92      514.02     23.52 o 
   6   8   2     5118.67     5212.91    179.92 o 
   7   8   2     5048.86     4769.26    166.59 o 
   8   8   2      873.00      982.08     45.73 o 
   9   8   2     1016.33      960.31     45.66 o 
  10   8   2     2114.22     2087.44     97.84 o 
  11   8   2     1074.98     1110.07     76.78 o 
  12   8   2       76.01      100.25     24.16 o 
  13   8   2       83.77       53.67     26.39 o 
 -14   9   2      139.42      145.00     36.78 o 
 -13   9   2       32.26       38.62     22.61 o 
 -12   9   2        5.30       89.77     25.46 o 
 -11   9   2        4.09       20.34     19.21 o 
 -10   9   2       10.05        5.27     12.73 o 
  -9   9   2       82.60       82.52     15.35 o 
  -8   9   2      271.58      289.00     22.16 o 
  -7   9   2      481.91      474.23     30.26 o 
  -6   9   2      684.86      748.66     38.28 o 
  -5   9   2      127.65      118.78     12.27 o 
  -4   9   2      533.87      590.89     22.27 o 
  -3   9   2     1754.39     1636.57     49.10 o 
  -2   9   2     3130.63     3548.43     99.48 o 
  -1   9   2       10.46       13.01      5.22 o 
   0   9   2      805.99      806.51     26.82 o 
   1   9   2      295.12      282.62     13.53 o 
   2   9   2      285.81      330.22     14.23 o 
   3   9   2      339.56      385.43     16.68 o 
   4   9   2      388.93      439.85     17.93 o 
   5   9   2     2142.52     2206.08     81.77 o 
   6   9   2      639.11      733.94     40.28 o 
   7   9   2      532.99      509.26     31.55 o 
   8   9   2       19.52       -4.26     12.33 o 
   9   9   2      170.80      188.07     24.24 o 
  10   9   2      179.59      225.91     29.21 o 
  11   9   2        0.21      -13.73     17.62 o 
  12   9   2       43.43       39.07     20.95 o 
  13   9   2        9.55       27.56     24.18 o 
 -14  10   2        1.02      -23.68     23.68 o 
 -13  10   2      534.64      613.31     58.09 o 
 -12  10   2     2660.04     2812.32    131.50 o 
 -11  10   2     2362.67     2463.46    116.09 o 
 -10  10   2        0.33      -13.06     13.06 o 
  -9  10   2     5729.51     5491.47    172.18 o 
  -8  10   2    12907.89    13044.73    389.74 o 
  -7  10   2     3273.94     3247.77    105.33 o 
  -6  10   2      328.12      313.61     20.40 o 
  -5  10   2    14513.10    15349.47    455.12 o 
  -4  10   2    12249.98    12129.23    328.08 o 
  -3  10   2      939.99      821.87     30.44 o 
  -2  10   2     6805.12     6694.59    183.36 o 
  -1  10   2    29793.80    30392.54    887.84 o 
   0  10   2    19956.77    19296.97    632.97 o 
   1  10   2      933.05     1055.69     34.04 o 
   2  10   2     3550.49     3533.34    101.43 o 
   3  10   2    22043.70    21979.29    587.96 o 
   4  10   2     7378.49     7269.98    218.57 o 
   5  10   2       89.16      109.63     13.96 o 
   6  10   2     5941.43     5647.81    195.33 o 
   7  10   2     9173.83     9436.21    319.21 o 
   8  10   2     1086.76     1042.08     48.06 o 
   9  10   2     1661.83     1632.44    211.42 o 
  10  10   2     3462.90     3093.01    306.00 o 
  11  10   2     1987.92     2046.07    163.36 o 
  12  10   2       84.69       96.53     24.44 o 
  13  10   2      237.27      210.73     32.74 o 
 -13  11   2      118.15      118.90     28.63 o 
 -12  11   2        0.11       32.96     22.54 o 
 -11  11   2      120.79      152.04     28.73 o 
 -10  11   2      574.96      532.12     49.88 o 
  -9  11   2      365.28      389.65     26.31 o 
  -8  11   2       14.19       56.75     14.60 o 
  -7  11   2     1286.39     1312.16     51.49 o 
  -6  11   2      696.54      699.78     31.32 o 
  -5  11   2      582.32      528.93     26.43 o 
  -4  11   2      633.40      590.51     23.10 o 
  -3  11   2     4795.24     5298.88    160.66 o 
  -2  11   2     1237.26     1123.97     36.40 o 
  -1  11   2     1040.71     1268.60     40.66 o 
   0  11   2     1345.51     1368.58     42.90 o 
   1  11   2     3841.71     3971.17    111.21 o 
   2  11   2     2615.70     2687.61     77.74 o 
   3  11   2       23.91       38.98      9.48 o 
   4  11   2      184.62      221.78     22.28 o 
   5  11   2     1701.02     1628.84     64.66 o 
   6  11   2      390.84      371.04     26.83 o 
   7  11   2      202.52      248.37     22.63 o 
   8  11   2     1104.47     1050.71     57.86 o 
   9  11   2      807.55      764.89     49.94 o 
  10  11   2       51.22       91.93     24.39 o 
  11  11   2       32.42       68.49     23.04 o 
  12  11   2      195.20      183.07     40.36 o 
  13  11   2      107.53      118.75     28.17 o 
 -13  12   2      247.64      255.07     36.49 o 
 -12  12   2     1010.86     1048.08     65.37 o 
 -11  12   2     1115.57     1143.09     67.90 o 
 -10  12   2       55.84       52.49     19.97 o 
  -9  12   2     2327.78     2346.04     93.31 o 
  -8  12   2     5737.27     5849.61    182.77 o 
  -7  12   2     1642.35     1753.83     63.52 o 
  -6  12   2       75.80       38.69     10.76 o 
  -5  12   2     3377.26     3321.23    107.69 o 
  -4  12   2     3493.27     3506.51    111.36 o 
  -3  12   2       12.75       16.09      6.44 o 
  -2  12   2     3662.43     3554.75    174.72 o 
  -1  12   2    12382.23    11571.34    317.44 o 
   0  12   2     8553.56     8352.31    228.19 o 
   1  12   2      324.23      309.62     16.63 o 
   2  12   2     2868.85     3087.45     88.89 o 
   3  12   2    11245.55    11080.74    330.37 o 
   4  12   2     3686.71     3723.32    132.21 o 
   5  12   2        5.96        3.51     11.12 o 
   6  12   2     2645.56     2810.53    105.11 o 
   7  12   2     3526.31     3603.95    131.31 o 
   8  12   2      608.81      660.53     44.79 o 
   9  12   2      626.77      606.91     50.54 o 
  10  12   2     1102.69     1144.05    109.91 o 
  11  12   2     1176.05     1189.48     69.12 o 
  12  12   2      105.08       47.12     21.95 o 
  13  12   2       64.95       56.53     24.67 o 
 -13  13   2      454.61      558.96     52.28 o 
 -12  13   2        9.17       28.15     23.08 o 
 -11  13   2      352.07      390.75     48.06 o 
 -10  13   2     1235.67     1251.45     70.58 o 
  -9  13   2      778.79      870.90     61.33 o 
  -8  13   2      272.80      285.94     23.62 o 
  -7  13   2     3590.77     3760.45    122.23 o 
  -6  13   2     4651.68     4711.70    148.40 o 
  -5  13   2     1284.60     1322.77     49.42 o 
  -4  13   2      751.71      736.44     31.97 o 
  -3  13   2     8543.86     8116.48    244.03 o 
  -2  13   2     7283.44     7011.79    211.92 o 
  -1  13   2     1025.57     1123.03     37.86 o 
   0  13   2     1434.43     1302.37     55.25 o 
   1  13   2     4951.52     4791.46    134.10 o 
   2  13   2     5088.70     4914.89    138.10 o 
   3  13   2      315.58      360.99     21.18 o 
   4  13   2     2735.35     2614.33    137.47 o 
   5  13   2     7913.46     7706.06    263.75 o 
   6  13   2     3514.55     3370.80    222.33 o 
   7  13   2        8.85       20.51     15.31 o 
   8  13   2     2424.05     2196.96    102.60 o 
   9  13   2     1626.51     1605.02     82.53 o 
  10  13   2      322.64      268.39     34.39 o 
  11  13   2      148.09      134.93     28.86 o 
  12  13   2      501.05      552.87     49.78 o 
 -13  14   2       60.15      110.95     28.73 o 
 -12  14   2       46.74       47.61     22.11 o 
 -11  14   2       57.12       67.15     23.07 o 
 -10  14   2       15.90       28.02     20.53 o 
  -9  14   2      419.91      389.10     38.77 o 
  -8  14   2      287.37      287.55     26.56 o 
  -7  14   2        6.95        3.53     11.59 o 
  -6  14   2       20.57       41.34     15.97 o 
  -5  14   2       24.38       30.94     12.86 o 
  -4  14   2        4.05       19.62      9.64 o 
  -3  14   2      409.12      404.50     21.01 o 
  -2  14   2      200.86      216.59     15.07 o 
  -1  14   2     1022.34      967.77     34.49 o 
   0  14   2     1227.46     1159.69     60.27 o 
   1  14   2      204.48      186.97     13.89 o 
   2  14   2      675.54      719.20     31.15 o 
   3  14   2     2522.12     2383.80     78.97 o 
   4  14   2      299.49      333.24     25.76 o 
   5  14   2       82.46      104.48     17.89 o 
   6  14   2       78.64       79.61     16.96 o 
   7  14   2      184.18      164.34     24.17 o 
   8  14   2      199.63      198.72     27.49 o 
   9  14   2       10.29       15.73     19.64 o 
  10  14   2        2.64       -7.06     18.20 o 
  11  14   2      102.14      101.15     25.40 o 
  12  14   2       52.71       91.85     38.62 o 
 -12  15   2       27.52        1.74     20.61 o 
 -11  15   2      500.48      484.04     46.48 o 
 -10  15   2     1518.43     1510.60     82.55 o 
  -9  15   2     1317.37     1436.54     77.81 o 
  -8  15   2      566.44      601.87     47.37 o 
  -7  15   2     4276.60     4146.46    162.91 o 
  -6  15   2     8698.12     9168.84    277.78 o 
  -5  15   2     1816.01     1902.07     67.31 o 
  -4  15   2     1705.86     1587.35     65.29 o 
  -3  15   2     8621.54     8345.03    253.22 o 
  -2  15   2    11544.99    11372.06    310.25 o 
  -1  15   2      366.99      317.33     27.15 o 
   0  15   2     3410.41     3336.33     98.86 o 
   1  15   2     6372.63     6301.43    175.24 o 
   2  15   2     2288.07     2482.00     86.97 o 
   3  15   2      173.63      133.87     17.67 o 
   4  15   2     5453.27     5322.85    185.67 o 
   5  15   2     7017.54     6476.82    311.57 o 
   6  15   2     4853.54     4417.03    249.20 o 
   7  15   2       34.06       11.72     15.88 o 
   8  15   2     2848.20     2910.18    155.99 o 
   9  15   2     2158.32     2061.26    101.78 o 
  10  15   2      546.82      530.87     66.63 o 
  11  15   2      356.29      352.62     50.80 o 
  12  15   2      753.56      759.67     60.40 o 
 -12  16   2      252.74      258.14     46.77 o 
 -11  16   2      116.98      138.96     29.30 o 
 -10  16   2        2.53       21.65     21.43 o 
  -9  16   2      276.79      295.25     36.13 o 
  -8  16   2      681.70      726.83     53.96 o 
  -7  16   2      280.75      280.15     26.88 o 
  -6  16   2       16.96       38.85     16.31 o 
  -5  16   2      446.00      405.79     34.07 o 
  -4  16   2     1026.23      922.28     39.36 o 
  -3  16   2      433.29      428.48     26.59 o 
  -2  16   2      534.10      571.65     26.92 o 
  -1  16   2     1439.00     1483.26     53.89 o 
   0  16   2      515.03      578.20     25.79 o 
   1  16   2        3.75       12.29      9.71 o 
   2  16   2      228.74      226.83     18.27 o 
   3  16   2       54.89       39.66     13.81 o 
   4  16   2      671.96      719.48     57.90 o 
   5  16   2      154.29      162.00     20.93 o 
   6  16   2      773.30      854.28     54.38 o 
   7  16   2      524.68      518.36     53.38 o 
   8  16   2        1.07       -3.32     19.02 o 
   9  16   2      125.10      161.20     28.02 o 
  10  16   2      466.00      461.21     50.74 o 
  11  16   2       91.61      104.74     38.17 o 
 -12  17   2        0.88      -22.88     22.88 o 
 -11  17   2      388.85      366.07     49.09 o 
 -10  17   2      734.74      942.36     67.89 o 
  -9  17   2      540.97      546.52     64.20 o 
  -8  17   2      116.30      128.86     26.15 o 
  -7  17   2     1807.06     1952.02     95.93 o 
  -6  17   2     4179.02     4106.88    150.44 o 
  -5  17   2     1174.91     1196.70     55.96 o 
  -4  17   2      663.95      618.63     46.12 o 
  -3  17   2     3754.85     3614.34    117.81 o 
  -2  17   2     4718.14     4672.37    134.28 o 
  -1  17   2      714.47      743.69     34.50 o 
   0  17   2     2267.49     2243.36     76.68 o 
   1  17   2     4293.23     4303.43    136.40 o 
   2  17   2     1493.38     1434.65     60.70 o 
   3  17   2       29.56        6.96     12.50 o 
   4  17   2     3869.82     3571.62    182.90 o 
   5  17   2     3735.82     3868.58    185.01 o 
   6  17   2     1468.87     1475.85     76.11 o 
   7  17   2       10.05       31.77     19.43 o 
   8  17   2     1510.67     1463.78     79.40 o 
   9  17   2      935.54      945.29     60.39 o 
  10  17   2      197.40      232.90     32.60 o 
  11  17   2      173.65      163.90     31.30 o 
 -11  18   2      469.78      543.25     51.69 o 
 -10  18   2        1.38      -18.85     18.85 o 
  -9  18   2     1035.68      984.51     64.47 o 
  -8  18   2     2514.97     2524.36    119.73 o 
  -7  18   2     1344.27     1280.10     75.75 o 
  -6  18   2      105.87       97.42     18.65 o 
  -5  18   2     2755.78     2788.22    107.53 o 
  -4  18   2     3702.74     3542.15    134.93 o 
  -3  18   2      252.46      233.80     20.83 o 
  -2  18   2     2162.51     2070.90     73.44 o 
  -1  18   2     7644.25     7508.23    233.14 o 
   0  18   2     3576.00     3712.50    119.83 o 
   1  18   2      244.23      271.78     21.53 o 
   2  18   2     1090.07     1119.60     51.48 o 
   3  18   2     3592.40     3552.67    130.14 o 
   4  18   2     2994.39     2994.90    113.32 o 
   5  18   2       41.45       23.05     18.15 o 
   6  18   2     1406.10     1465.86     76.27 o 
   7  18   2     2512.85     2399.77    113.62 o 
   8  18   2      598.62      560.34     56.30 o 
   9  18   2      111.47       78.03     23.90 o 
  10  18   2      988.60      939.16     64.26 o 
 -11  19   2       37.66       24.19     23.79 o 
 -10  19   2       24.94       -8.12     20.23 o 
  -9  19   2       17.68       46.66     23.08 o 
  -8  19   2        5.65       23.88     21.62 o 
  -7  19   2      103.87      125.29     34.18 o 
  -6  19   2      270.07      231.84     30.53 o 
  -5  19   2       21.48       20.42     14.96 o 
  -4  19   2      136.18       98.24     25.62 o 
  -3  19   2      147.94      149.82     17.63 o 
  -2  19   2       36.07       15.23     11.69 o 
  -1  19   2       43.02       52.91     13.45 o 
   0  19   2      353.90      394.59     25.83 o 
   1  19   2       42.05       67.97     13.74 o 
   2  19   2        9.23       -5.00     11.81 o 
   3  19   2       72.84       72.46     17.51 o 
   4  19   2       21.97       28.26     18.22 o 
   5  19   2        3.99        6.90     16.37 o 
   6  19   2       42.92       82.68     22.37 o 
   7  19   2       35.75       43.77     21.58 o 
   8  19   2       49.83       57.65     22.90 o 
   9  19   2      100.58       91.81     39.77 o 
  10  19   2       50.95      105.20     27.53 o 
 -10  20   2       10.78       26.61     24.17 o 
  -9  20   2      751.33      803.58     99.22 o 
  -8  20   2     1405.91     1448.93    143.11 o 
  -7  20   2      676.57      740.13     56.99 o 
  -6  20   2      103.80       78.29     32.45 o 
  -5  20   2     1625.08     1792.72     76.72 o 
  -4  20   2     1707.65     1644.27     71.21 o 
  -3  20   2       19.04       23.94     11.94 o 
  -2  20   2      623.83      617.12     37.74 o 
  -1  20   2     4750.43     4751.96    168.83 o 
   0  20   2     2732.57     2529.67    104.56 o 
   1  20   2      217.09      223.66     23.31 o 
   2  20   2     1143.36     1140.47     53.14 o 
   3  20   2     4180.10     4173.37    151.94 o 
   4  20   2     1889.04     1878.10     98.90 o 
   5  20   2       77.94       64.11     20.61 o 
   6  20   2      890.67      917.09     58.40 o 
   7  20   2     1962.72     2155.24    106.01 o 
   8  20   2      545.07      491.29     45.53 o 
   9  20   2       87.98      107.41     28.76 o 
  -9  21   2      152.60      143.15     31.97 o 
  -8  21   2       15.73       25.80     21.76 o 
  -7  21   2      261.36      265.89     35.13 o 
  -6  21   2      349.14      368.44     39.17 o 
  -5  21   2      152.93      129.64     25.81 o 
  -4  21   2        2.81        8.71     20.07 o 
  -3  21   2      381.17      420.74     32.91 o 
  -2  21   2      311.72      285.17     26.57 o 
  -1  21   2        7.95       11.07     13.61 o 
   0  21   2       16.73       22.77     11.05 o 
   1  21   2      342.59      330.86     28.45 o 
   2  21   2      218.08      221.31     24.08 o 
   3  21   2        0.05       17.44     17.60 o 
   4  21   2      296.56      326.97     35.34 o 
   5  21   2      580.58      540.92     45.41 o 
   6  21   2      169.56      137.09     26.83 o 
   7  21   2       31.55       54.78     23.16 o 
   8  21   2      158.25      151.72     28.55 o 
   9  21   2       87.08       39.04     23.08 o 
  -9  22   2      273.92      291.36     39.70 o 
  -8  22   2      632.13      698.80     58.82 o 
  -7  22   2      324.30      335.18     40.74 o 
  -6  22   2       30.96       -1.86     19.29 o 
  -5  22   2      992.01      909.17     68.09 o 
  -4  22   2     1066.29     1130.00     55.84 o 
  -3  22   2       26.20       61.16     18.87 o 
  -2  22   2      231.86      305.86     32.18 o 
  -1  22   2     1852.78     1850.00     76.82 o 
   0  22   2     1487.47     1513.95     95.72 o 
   1  22   2       55.30       57.97     17.12 o 
   2  22   2     1285.03     1295.80     59.75 o 
   3  22   2     2208.74     2260.29    106.24 o 
   4  22   2      690.24      750.80     52.28 o 
   5  22   2        2.97       29.63     19.82 o 
   6  22   2      301.68      258.21     34.62 o 
   7  22   2      816.69      712.66     55.78 o 
   8  22   2      234.94      272.87     36.00 o 
  -8  23   2       18.53       -2.97     20.56 o 
  -7  23   2      835.54      778.64     71.22 o 
  -6  23   2     1436.42     1823.85    163.52 o 
  -5  23   2      278.89      335.80     45.48 o 
  -4  23   2      206.91      204.70     29.78 o 
  -3  23   2     1375.21     1248.17     68.49 o 
  -2  23   2     1055.57     1108.41     62.87 o 
  -1  23   2      135.89      140.12     24.66 o 
   0  23   2      272.51      339.17     42.52 o 
   1  23   2     1350.34     1491.92     69.92 o 
   2  23   2     1020.04      991.76     50.50 o 
   3  23   2        0.32       19.81     17.99 o 
   4  23   2      717.31      692.04     83.85 o 
   5  23   2     1307.73     1336.47     76.30 o 
   6  23   2      538.54      558.31     75.34 o 
   7  23   2       17.78       41.34     23.60 o 
  -7  24   2        2.35       26.41     23.95 o 
  -6  24   2       27.84       61.32     26.03 o 
  -5  24   2      171.10      119.03     33.38 o 
  -4  24   2       59.16       57.84     28.10 o 
  -3  24   2        0.08       22.97     19.63 o 
  -2  24   2       17.17       42.46     19.59 o 
  -1  24   2       28.15       37.03     24.75 o 
   0  24   2      109.70      107.83     23.63 o 
   1  24   2       10.61       23.13     19.87 o 
   2  24   2      221.06      190.40     37.90 o 
   3  24   2      193.00      183.30     28.63 o 
   4  24   2       73.27       89.97     34.46 o 
   5  24   2        0.63        5.07     20.29 o 
   6  24   2        8.64       -0.87     21.28 o 
  -6  25   2     1045.48     1051.77     97.63 o 
  -5  25   2      124.81      156.65     36.24 o 
  -4  25   2      293.39      290.63     42.85 o 
  -3  25   2     1258.45     1215.57     84.36 o 
  -2  25   2     1149.48     1274.62     71.30 o 
  -1  25   2      122.67      126.88     47.83 o 
   0  25   2      470.63      488.76     55.27 o 
   1  25   2     1832.23      754.39     80.86 o 
   2  25   2     1012.58     1149.47     65.75 o 
   3  25   2        1.23      -15.46     18.49 o 
   4  25   2      619.09      678.37     53.11 o 
   5  25   2      985.05     1084.52     66.65 o 
  -5  26   2      139.92      173.49     36.47 o 
  -4  26   2      149.60       93.32     30.57 o 
  -3  26   2       29.04       50.68     27.22 o 
  -2  26   2       45.76       84.66     67.55 o 
  -1  26   2      272.58      275.56     42.47 o 
   0  26   2      187.45      195.68     39.03 o 
   1  26   2        9.23       16.76     36.49 o 
   2  26   2       18.71        7.22     52.26 o 
   3  26   2      233.34      233.37     32.69 o 
   4  26   2      261.99      257.79     34.70 o 
  -3  27   2      477.29      534.48     84.81 o 
  -2  27   2      390.43      349.09     70.02 o 
  -1  27   2       14.39       28.03     26.84 o 
   0  27   2      158.24      151.86     51.28 o 
   1  27   2      636.66      525.61     85.79 o 
   2  27   2      240.32      228.78     60.15 o 
 -15   1   3      481.02      588.40     65.62 o 
 -14   1   3       28.15        7.32     16.37 o 
 -13   1   3      765.08      787.27     44.48 o 
 -12   1   3     2000.73     2132.88     92.23 o 
 -11   1   3      793.69      706.11     38.95 o 
 -10   1   3      578.58      586.18     34.71 o 
  -9   1   3     7373.33     6758.20    207.10 o 
  -8   1   3    12919.83    11452.67    408.08 o 
  -7   1   3     2889.82     2760.27     95.98 o 
  -6   1   3     3786.57     3468.58     98.29 o 
  -5   1   3    15754.52    15146.10    444.27 o 
  -4   1   3    10525.02    10242.38    337.00 o 
  -3   1   3      267.31      333.71     13.07 o 
  -2   1   3    11863.48    12452.75    364.36 o 
  -1   1   3    22497.04    23402.32    945.44 o 
   0   1   3     2396.76     2169.76     99.78 o 
   1   1   3    14356.94    16557.90    483.96 o 
   2   1   3    57548.55    59977.45   1737.94 o 
   3   1   3    45972.88    50173.75   1461.60 o 
   4   1   3    21602.28    23264.18    636.45 o 
   5   1   3      759.10      777.49     28.91 o 
   6   1   3    14042.43    13718.84    370.11 o 
   7   1   3     6753.67     6468.70    178.73 o 
   8   1   3      327.95      315.64     19.85 o 
   9   1   3     1734.36     1753.10     68.02 o 
  10   1   3     3273.57     3431.87    142.89 o 
  11   1   3     1197.89     1216.90     91.11 o 
  12   1   3       59.86       13.41     16.41 o 
  13   1   3      274.21      213.00     50.29 o 
 -15   2   3      260.82      258.77     37.05 o 
 -14   2   3      550.18      536.14     39.05 o 
 -13   2   3      305.26      322.76     29.51 o 
 -12   2   3       64.99       82.65     18.70 o 
 -11   2   3     2142.92     2137.29     84.56 o 
 -10   2   3     1888.31     1749.23     63.85 o 
  -9   2   3      184.69      176.72     17.66 o 
  -8   2   3      826.34      794.22     34.77 o 
  -7   2   3     4911.30     4546.72    259.29 o 
  -6   2   3    10812.42    10342.25    316.06 o 
  -5   2   3     1046.11     1326.78     40.89 o 
  -4   2   3    11208.69    10647.77    286.36 o 
  -3   2   3    21661.17    22453.47   1022.79 o 
  -2   2   3    10683.26    10659.09    348.59 o 
  -1   2   3      159.80      219.12      9.53 o 
   0   2   3     3201.86     3399.05    128.35 o 
   1   2   3    22895.11    24618.15    654.20 o 
   2   2   3     3831.01     3842.19    127.91 o 
   3   2   3      398.93      487.20     23.59 o 
   4   2   3    13258.14    13022.63    349.57 o 
   5   2   3     7464.10     7431.63    202.29 o 
   6   2   3     1565.66     1568.56     52.88 o 
   7   2   3     1644.41     1638.45     62.40 o 
   8   2   3     2559.77     2604.70     86.81 o 
   9   2   3     1149.80     1084.18     42.59 o 
  10   2   3       74.64       79.15     17.37 o 
  11   2   3      511.04      460.13     70.51 o 
  12   2   3      274.44      249.96     67.06 o 
  13   2   3       92.16      159.75     45.36 o 
 -15   3   3      128.44      158.31     30.71 o 
 -14   3   3       37.58       66.21     23.53 o 
 -13   3   3      341.57      329.14     30.17 o 
 -12   3   3      802.51      822.69     43.70 o 
 -11   3   3      345.05      366.68     29.21 o 
 -10   3   3       46.23       83.01     14.65 o 
  -9   3   3     4794.60     4681.91    157.02 o 
  -8   3   3     3081.16     3274.58    105.46 o 
  -7   3   3     1003.72      888.16     31.84 o 
  -6   3   3     3910.36     4068.62    114.51 o 
  -5   3   3     5490.28     5121.98    154.50 o 
  -4   3   3     1574.52     1439.53     43.10 o 
  -3   3   3        8.92       57.56      5.58 o 
  -2   3   3     8885.58     8622.71    253.13 o 
  -1   3   3    12805.94    13047.82    348.17 o 
   0   3   3      415.81      507.98     25.06 o 
   1   3   3     2517.04     2539.21     77.05 o 
   2   3   3    10415.10    11169.07    459.60 o 
   3   3   3    14935.60    15451.48    453.44 o 
   4   3   3     4798.58     5026.47    138.05 o 
   5   3   3      601.66      571.84     22.18 o 
   6   3   3     4200.75     4451.39    124.09 o 
   7   3   3     2008.58     2086.20     69.06 o 
   8   3   3       53.85       39.06     10.99 o 
   9   3   3      452.06      454.01     35.94 o 
  10   3   3     1026.16      957.53     62.65 o 
  11   3   3       78.42       94.94     19.97 o 
  12   3   3       18.82       10.35     20.22 o 
  13   3   3      141.17      177.50     48.32 o 
  14   3   3      204.91      202.16     51.28 o 
 -15   4   3      540.98      569.44     65.08 o 
 -14   4   3     1277.72     1368.80    124.81 o 
 -13   4   3      816.13      850.79     56.60 o 
 -12   4   3       93.71      110.07     19.36 o 
 -11   4   3     2707.54     2727.04     93.96 o 
 -10   4   3     4158.48     4174.72    136.54 o 
  -9   4   3      656.86      637.08     37.77 o 
  -8   4   3      195.67      206.71     22.84 o 
  -7   4   3     8835.52     8256.99    288.63 o 
  -6   4   3    14809.18    13694.84    487.46 o 
  -5   4   3     1170.30      997.61     40.55 o 
  -4   4   3     9553.91     9766.26    323.70 o 
  -3   4   3    39299.02    38685.73   1127.14 o 
  -2   4   3    24014.42    23578.03    768.19 o 
  -1   4   3     5533.42     5759.36    171.02 o 
   0   4   3     8417.23     8347.31    223.83 o 
   1   4   3    32925.02    33831.23   1102.36 o 
   2   4   3     6534.10     7218.95    277.45 o 
   3   4   3     1190.87     1231.22     45.05 o 
   4   4   3    16548.87    16462.09    551.88 o 
   5   4   3    14195.56    14525.90    390.49 o 
   6   4   3     1991.03     2092.35     68.57 o 
   7   4   3     3077.76     3153.46    112.30 o 
   8   4   3     3817.39     3644.18    162.14 o 
   9   4   3     3160.88     3091.22    132.00 o 
  10   4   3      342.94      392.14     28.74 o 
  11   4   3      815.28      808.72     46.98 o 
  12   4   3      984.21      970.79     68.32 o 
  13   4   3      434.79      386.56     67.06 o 
  14   4   3       28.72       53.25     39.45 o 
 -14   5   3       74.15      111.12     26.44 o 
 -13   5   3       32.43       34.28     16.76 o 
 -12   5   3        0.05       -7.90     10.46 o 
 -11   5   3       11.62       21.03     11.94 o 
 -10   5   3      228.92      254.92     21.93 o 
  -9   5   3      499.82      444.95     30.23 o 
  -8   5   3      147.78      179.56     15.97 o 
  -7   5   3        0.62       10.22      9.09 o 
  -6   5   3      359.79      547.46     37.43 o 
  -5   5   3       99.29      167.56     12.90 o 
  -4   5   3       93.93      133.26     16.97 o 
  -3   5   3        8.39       23.64      6.78 o 
  -2   5   3       23.94       62.98     11.03 o 
  -1   5   3      977.58      989.44     30.40 o 
   0   5   3        4.93        9.87      4.12 o 
   1   5   3       43.41       33.85      8.57 o 
   2   5   3     2192.56     2228.76     79.12 o 
   3   5   3      182.37      248.54     19.35 o 
   4   5   3       73.72      110.28      9.46 o 
   5   5   3       38.64       82.15      8.04 o 
   6   5   3       13.55        9.16      7.92 o 
   7   5   3        8.01       16.04     10.49 o 
   8   5   3       78.64      100.88     20.69 o 
   9   5   3       40.37       41.81     15.22 o 
  10   5   3        4.87      -11.48     11.48 o 
  11   5   3       55.00       51.94     18.41 o 
  12   5   3       37.02       60.13     36.49 o 
  13   5   3        6.61       30.65     24.75 o 
 -14   6   3     1225.41     1348.57     93.78 o 
 -13   6   3      806.40      682.23     49.11 o 
 -12   6   3       71.88       62.85     16.77 o 
 -11   6   3     1806.35     1842.09     77.17 o 
 -10   6   3     4821.64     4768.71    170.55 o 
  -9   6   3      317.53      300.40     21.80 o 
  -8   6   3      772.16      751.86     36.12 o 
  -7   6   3    11328.56    10696.25    320.34 o 
  -6   6   3    10411.32     9942.79    451.00 o 
  -5   6   3      520.62      587.18     25.11 o 
  -4   6   3     5111.89     5174.20    164.98 o 
  -3   6   3    28770.95    28531.75    831.75 o 
  -2   6   3    15413.81    15773.62    421.97 o 
  -1   6   3     2113.99     2310.89     65.17 o 
   0   6   3    10532.08    10699.03    313.55 o 
   1   6   3    17564.09    17276.65    506.97 o 
   2   6   3     8340.80     6935.04    267.39 o 
   3   6   3      605.47      562.00     26.76 o 
   4   6   3    14626.58    15081.77    497.10 o 
   5   6   3    22277.51    21676.37    636.45 o 
   6   6   3     2436.63     2181.58    127.08 o 
   7   6   3     4114.83     4146.77    167.38 o 
   8   6   3     5904.00     5685.83    229.56 o 
   9   6   3     3857.63     3943.64    142.07 o 
  10   6   3      348.69      289.46     37.43 o 
  11   6   3      849.64      879.66     81.85 o 
  12   6   3     1369.96     1390.61     89.22 o 
  13   6   3      479.76      491.09     51.92 o 
 -14   7   3        3.66       28.00     31.56 o 
 -13   7   3      155.37      166.99     27.50 o 
 -12   7   3      466.52      528.53     34.09 o 
 -11   7   3      121.34      130.40     17.73 o 
 -10   7   3      540.70      639.05     59.03 o 
  -9   7   3      914.45      835.62     37.52 o 
  -8   7   3     3083.83     3171.36    103.84 o 
  -7   7   3      724.77      683.70     41.45 o 
  -6   7   3      807.16      768.73     36.93 o 
  -5   7   3     4660.64     4395.95    135.99 o 
  -4   7   3     1368.23     1359.05     47.24 o 
  -3   7   3        4.80        7.48      3.72 o 
  -2   7   3     3458.51     3257.90    120.35 o 
  -1   7   3     1698.62     1578.80     46.24 o 
   0   7   3     4262.21     4421.27    127.08 o 
   1   7   3       16.40       25.32      8.51 o 
   2   7   3     4558.52     5047.44    185.53 o 
   3   7   3    17872.59    17650.83    580.95 o 
   4   7   3     2902.05     3311.74    121.08 o 
   5   7   3       79.10      112.89     14.46 o 
   6   7   3     2359.25     2220.02     83.21 o 
   7   7   3     1571.61     1598.62     64.93 o 
   8   7   3      309.86      319.19     28.51 o 
   9   7   3      276.93      304.69     35.80 o 
  10   7   3      471.17      497.37     33.66 o 
  11   7   3      459.29      380.10     37.06 o 
  12   7   3        2.93      -13.31     21.62 o 
  13   7   3       69.82       57.21     27.38 o 
 -14   8   3      377.09      473.90     65.58 o 
 -13   8   3       89.52      159.65     34.96 o 
 -12   8   3       62.13       38.99     19.20 o 
 -11   8   3      396.91      408.84     37.58 o 
 -10   8   3     1209.09     1127.16     47.15 o 
  -9   8   3        9.22       15.51     18.66 o 
  -8   8   3     1203.27     1332.60     51.10 o 
  -7   8   3     4104.75     3975.42    126.11 o 
  -6   8   3     3532.83     3737.98    118.52 o 
  -5   8   3        6.00        9.94      7.67 o 
  -4   8   3     2885.15     3039.78    114.14 o 
  -3   8   3     9511.01    10013.31    330.69 o 
  -2   8   3     9005.35     8988.25    242.74 o 
  -1   8   3     1160.26     1228.56     37.62 o 
   0   8   3    14056.91    14045.49    377.07 o 
   1   8   3     4573.53     4124.36    137.62 o 
   2   8   3      698.08      668.96     25.85 o 
   3   8   3      345.75      394.10     33.41 o 
   4   8   3     4038.74     3694.40    218.44 o 
   5   8   3     5545.42     5545.16    190.79 o 
   6   8   3      855.87      925.30     42.98 o 
   7   8   3      755.41      754.02     41.46 o 
   8   8   3     1560.92     1524.62     63.48 o 
   9   8   3     1365.03     1226.64     64.26 o 
  10   8   3      406.51      362.74     40.79 o 
  11   8   3      123.76      130.03     25.81 o 
  12   8   3      579.86      625.52     77.90 o 
  13   8   3      216.26      130.93     33.04 o 
 -14   9   3       78.49       38.11     29.58 o 
 -13   9   3      856.16      921.20     79.41 o 
 -12   9   3     2119.32     2238.94    145.40 o 
 -11   9   3      583.41      519.17     32.73 o 
 -10   9   3      560.89      525.76     31.99 o 
  -9   9   3     6529.99     6900.65    213.74 o 
  -8   9   3     9824.15     9786.31    340.80 o 
  -7   9   3      356.89      399.39     24.18 o 
  -6   9   3     3420.15     3570.94    114.10 o 
  -5   9   3    14091.71    13820.86    411.11 o 
  -4   9   3    10275.20     9961.63    557.49 o 
  -3   9   3       28.21       41.81      6.58 o 
  -2   9   3    15989.21    15564.31    608.64 o 
  -1   9   3    21682.07    20647.65    550.86 o 
   0   9   3    18304.56    18445.40    493.16 o 
   1   9   3      581.84      648.54     27.91 o 
   2   9   3    12942.22    12482.07    411.68 o 
   3   9   3    35614.09    34002.67   1483.45 o 
   4   9   3     7402.90     7090.43    248.80 o 
   5   9   3     1512.98     1597.62     63.23 o 
   6   9   3    11195.82    10952.73    366.54 o 
   7   9   3     3666.43     3666.94    132.50 o 
   8   9   3       60.16       84.08     15.89 o 
   9   9   3     1595.01     1562.75     66.30 o 
  10   9   3     1619.09     1670.52     84.14 o 
  11   9   3      753.79      727.32     53.86 o 
  12   9   3        4.00      -15.53     15.53 o 
  13   9   3      374.33      327.89     81.36 o 
 -14  10   3        0.13       -9.86     24.75 o 
 -13  10   3       42.32       55.11     24.07 o 
 -12  10   3       23.04       80.40     25.16 o 
 -11  10   3       13.87       15.33     15.43 o 
 -10  10   3      164.79      176.16     18.80 o 
  -9  10   3      259.84      319.60     25.28 o 
  -8  10   3      202.32      269.11     22.29 o 
  -7  10   3      445.52      391.42     27.91 o 
  -6  10   3      162.44      176.19     16.63 o 
  -5  10   3       32.43       63.27     11.62 o 
  -4  10   3      443.11      493.22     24.23 o 
  -3  10   3     1629.78     1665.14     50.85 o 
  -2  10   3      113.92      141.18     13.23 o 
  -1  10   3       18.44       38.26      6.94 o 
   0  10   3        9.62       12.25      5.52 o 
   1  10   3      627.91      643.85     22.98 o 
   2  10   3      941.76      997.29     36.87 o 
   3  10   3      244.11      285.76     16.96 o 
   4  10   3      214.45      282.56     29.61 o 
   5  10   3      135.39      127.24     16.25 o 
   6  10   3       62.19      141.58     19.22 o 
   7  10   3        6.70       32.60     13.81 o 
   8  10   3       90.22       60.64     19.50 o 
   9  10   3       17.63       19.59     17.71 o 
  10  10   3       19.83       31.58     20.48 o 
  11  10   3       33.89       21.06     20.20 o 
  12  10   3        3.53       -3.86     18.43 o 
  13  10   3        0.25       13.87     37.97 o 
 -13  11   3      678.79      771.68    100.07 o 
 -12  11   3     1706.13     1927.30     99.14 o 
 -11  11   3     1227.10     1238.57     71.97 o 
 -10  11   3       15.58        7.49     11.97 o 
  -9  11   3     4863.18     5210.39    165.71 o 
  -8  11   3    10879.67    10876.92    328.16 o 
  -7  11   3      389.43      347.50     23.79 o 
  -6  11   3     1421.14     1459.69     53.78 o 
  -5  11   3    10879.49    10682.71    374.14 o 
  -4  11   3     7594.31     7345.33    222.70 o 
  -3  11   3      283.87      307.54     15.87 o 
  -2  11   3     9180.88     9224.20    283.35 o 
  -1  11   3    13782.90    13961.15    411.80 o 
   0  11   3     6543.71     6600.68    181.25 o 
   1  11   3       87.70       92.33      8.82 o 
   2  11   3     4656.85     4485.01    138.39 o 
   3  11   3    14065.28    14436.25    478.75 o 
   4  11   3     5610.77     5393.07    186.94 o 
   5  11   3     1748.38     1618.02     70.80 o 
   6  11   3     8168.75     8209.13    416.47 o 
   7  11   3     3486.18     3560.47    145.04 o 
   8  11   3       27.74       44.50     16.23 o 
   9  11   3     1988.89     1846.34     90.57 o 
  10  11   3     1553.58     1702.28     86.62 o 
  11  11   3      820.25      913.18     92.04 o 
  12  11   3        0.77       -9.94     19.30 o 
 -13  12   3       87.89      126.79     30.53 o 
 -12  12   3        9.13       30.01     21.76 o 
 -11  12   3      304.10      358.44     38.85 o 
 -10  12   3      567.00      580.81     34.57 o 
  -9  12   3      120.18      121.69     17.52 o 
  -8  12   3       67.51      104.31     19.21 o 
  -7  12   3     1839.82     1836.65     66.56 o 
  -6  12   3      809.94      767.70     39.89 o 
  -5  12   3       96.43      102.04     13.64 o 
  -4  12   3      423.76      411.32     36.42 o 
  -3  12   3     3534.99     3405.45    108.05 o 
  -2  12   3     3228.23     3190.45    100.46 o 
  -1  12   3      233.61      215.10     13.71 o 
   0  12   3     1721.38     1742.21     53.60 o 
   1  12   3     5114.01     5334.27    147.75 o 
   2  12   3     4883.71     4974.67    153.22 o 
   3  12   3       28.09       28.86     11.62 o 
   4  12   3     4436.95     4498.98    170.45 o 
   5  12   3     4726.96     4698.06    165.81 o 
   6  12   3      483.92      578.55     35.61 o 
   7  12   3      382.09      397.97     29.55 o 
   8  12   3     1063.29     1113.52     62.03 o 
   9  12   3      379.23      406.37     43.72 o 
  10  12   3       85.29       74.24     26.80 o 
  11  12   3       27.55        8.03     18.95 o 
  12  12   3      204.22      222.07     43.19 o 
 -13  13   3      331.31      373.66     43.08 o 
 -12  13   3      293.70      335.82     40.28 o 
 -11  13   3      253.69      232.98     35.16 o 
 -10  13   3       37.20       41.40     20.80 o 
  -9  13   3     1031.81     1067.50     45.69 o 
  -8  13   3     2069.74     2055.50     74.25 o 
  -7  13   3       22.46       17.31     13.51 o 
  -6  13   3      204.67      210.04     18.70 o 
  -5  13   3     2004.72     1974.52     68.57 o 
  -4  13   3      765.74      880.52     52.83 o 
  -3  13   3       42.68       52.44     10.58 o 
  -2  13   3     2403.71     2221.49     66.68 o 
  -1  13   3     4465.77     4431.08    150.08 o 
   0  13   3     1035.59      915.29     32.68 o 
   1  13   3       48.42       41.86     10.61 o 
   2  13   3     1181.61     1267.90     46.76 o 
   3  13   3     4122.48     4408.64    155.40 o 
   4  13   3      869.64      866.39     42.35 o 
   5  13   3      664.51      791.01     41.22 o 
   6  13   3     1825.39     1656.53    105.04 o 
   7  13   3      839.50      874.08     44.16 o 
   8  13   3       39.67       58.02     19.63 o 
   9  13   3      556.56      504.56     43.36 o 
  10  13   3      191.04      233.72     32.33 o 
  11  13   3      365.94      405.47     41.39 o 
  12  13   3       24.86       -3.65     22.29 o 
 -13  14   3      225.26      233.74     70.43 o 
 -12  14   3       12.93        0.45     21.21 o 
 -11  14   3      926.25      981.81     67.17 o 
 -10  14   3     1497.10     1624.06     86.69 o 
  -9  14   3      442.95      461.34     35.30 o 
  -8  14   3     1342.12     1261.00     73.69 o 
  -7  14   3     5621.89     5394.03    188.16 o 
  -6  14   3     3020.96     2964.00    116.30 o 
  -5  14   3      219.37      250.19     19.73 o 
  -4  14   3     3435.74     3237.47    117.54 o 
  -3  14   3     8249.62     7885.28    238.84 o 
  -2  14   3     4373.80     4268.28    133.65 o 
  -1  14   3       21.41       15.01      7.93 o 
   0  14   3     6593.87     6064.66    216.54 o 
   1  14   3     7237.52     6842.60    208.91 o 
   2  14   3     1934.78     1888.32     74.12 o 
   3  14   3        3.84       -5.29     10.32 o 
   4  14   3     6318.24     6258.78    217.41 o 
   5  14   3     7049.22     6928.57    238.18 o 
   6  14   3      736.20      685.01     57.50 o 
   7  14   3      541.57      525.91     35.40 o 
   8  14   3     2565.96     2369.08    111.07 o 
   9  14   3     1188.90     1290.98     72.40 o 
  10  14   3      179.16      143.66     28.09 o 
  11  14   3      206.34      226.93     33.24 o 
  12  14   3      682.72      658.25     71.47 o 
 -12  15   3       41.01       17.02     21.62 o 
 -11  15   3       14.55        1.75     20.59 o 
 -10  15   3       21.35        7.78     20.45 o 
  -9  15   3        0.44        0.65     16.95 o 
  -8  15   3        0.33        8.19     12.26 o 
  -7  15   3      361.98      312.63     24.77 o 
  -6  15   3       34.87       34.28     13.93 o 
  -5  15   3        4.27       -2.52     10.28 o 
  -4  15   3      321.70      293.00     21.45 o 
  -3  15   3      864.56      885.53     64.34 o 
  -2  15   3       78.90       76.35     11.20 o 
  -1  15   3       84.35       76.20     11.21 o 
   0  15   3      106.18      103.37     13.35 o 
   1  15   3       64.53       93.30     14.12 o 
   2  15   3       29.42       35.05     13.04 o 
   3  15   3       76.36       58.94     14.53 o 
   4  15   3        0.71       19.85     14.20 o 
   5  15   3        0.13        4.50     13.39 o 
   6  15   3        8.27       28.37     13.49 o 
   7  15   3        0.68      -14.56     14.56 o 
   8  15   3       51.55       91.97     36.55 o 
   9  15   3       16.34       -4.52     18.40 o 
  10  15   3       23.49       11.41     19.98 o 
  11  15   3        4.72       34.22     22.33 o 
 -12  16   3       75.79       79.55     28.05 o 
 -11  16   3      993.12     1117.00     80.59 o 
 -10  16   3     1398.89     1522.45     90.38 o 
  -9  16   3      323.86      354.79     38.64 o 
  -8  16   3     1086.85     1053.27     53.21 o 
  -7  16   3     4836.73     4962.66    159.25 o 
  -6  16   3     4515.81     4577.14    149.64 o 
  -5  16   3      540.66      544.85     31.33 o 
  -4  16   3     2541.79     2397.39     93.04 o 
  -3  16   3     9334.44     8185.72    279.42 o 
  -2  16   3     5522.18     5336.57    166.50 o 
  -1  16   3      137.26      133.32     14.06 o 
   0  16   3     5720.35     5663.42    175.74 o 
   1  16   3     7347.35     7238.89    237.00 o 
   2  16   3     1422.12     1503.04    104.76 o 
   3  16   3       69.04       45.10     15.13 o 
   4  16   3     6823.39     7095.30    245.38 o 
   5  16   3     4777.64     4756.38    170.39 o 
   6  16   3      328.81      333.00     28.37 o 
   7  16   3     1143.46     1044.84     60.97 o 
   8  16   3     2619.38     2684.62    125.02 o 
   9  16   3      969.33      928.96     60.39 o 
  10  16   3       54.18       29.68     20.75 o 
  11  16   3      296.81      360.05     55.11 o 
 -11  17   3      208.62      218.95     35.93 o 
 -10  17   3       26.57       24.39     22.55 o 
  -9  17   3      809.05      811.38     66.53 o 
  -8  17   3     1026.55     1041.95     53.40 o 
  -7  17   3      192.23      247.22     27.19 o 
  -6  17   3      506.85      567.18     33.58 o 
  -5  17   3     2231.39     2215.43     78.48 o 
  -4  17   3     2118.62     2140.98     75.90 o 
  -3  17   3      241.39      220.29     23.73 o 
  -2  17   3     1419.56     1396.96     54.25 o 
  -1  17   3     6059.32     6042.59    187.38 o 
   0  17   3     1681.37     1579.52     57.86 o 
   1  17   3       26.80       19.80     19.22 o 
   2  17   3     2212.22     2175.56     85.42 o 
   3  17   3     2466.00     2716.67    104.08 o 
   4  17   3     1000.98     1010.88     49.64 o 
   5  17   3      533.10      470.37     45.69 o 
   6  17   3     1872.48     1920.79     93.57 o 
   7  17   3      926.88      916.51    112.64 o 
   8  17   3        4.31       11.94     21.05 o 
   9  17   3      130.74      108.01     25.29 o 
  10  17   3      398.37      418.35     43.42 o 
 -11  18   3      316.26      362.59     43.70 o 
 -10  18   3      400.35      408.48     45.18 o 
  -9  18   3       20.55       37.10     22.86 o 
  -8  18   3      117.16       97.01     24.21 o 
  -7  18   3      889.48      803.47     46.47 o 
  -6  18   3     1320.93     1301.32     61.06 o 
  -5  18   3      191.59      251.30     24.80 o 
  -4  18   3      434.56      432.09     28.34 o 
  -3  18   3     2304.15     2034.05     88.72 o 
  -2  18   3     1433.87     1222.31     64.34 o 
  -1  18   3      370.32      402.98     30.12 o 
   0  18   3     1199.22     1185.31     47.19 o 
   1  18   3      952.17      982.39     47.11 o 
   2  18   3       79.19      126.49     22.85 o 
   3  18   3      111.34       85.16     18.23 o 
   4  18   3     1177.34     1172.39     55.35 o 
   5  18   3      398.48      439.11     32.59 o 
   6  18   3       57.83       62.84     20.55 o 
   7  18   3      248.02      207.93     30.80 o 
   8  18   3      629.48      615.27     64.40 o 
   9  18   3      312.21      290.27     36.00 o 
  10  18   3       31.37       77.26     24.79 o 
 -10  19   3       58.29       41.06     25.03 o 
  -9  19   3     1270.27     1439.49     82.10 o 
  -8  19   3     1432.01     1550.82     85.07 o 
  -7  19   3      100.66       87.62     19.38 o 
  -6  19   3      818.98      762.84     45.16 o 
  -5  19   3     2835.44     2928.11    111.97 o 
  -4  19   3     2067.23     2046.45     74.50 o 
  -3  19   3       63.21       24.10     12.48 o 
  -2  19   3     1939.72     1861.93     88.54 o 
  -1  19   3     5726.99     5661.67    213.16 o 
   0  19   3     1530.09     1464.73     62.95 o 
   1  19   3       27.18       31.45     14.63 o 
   2  19   3     2460.03     2424.60     95.12 o 
   3  19   3     3384.06     3313.69    124.13 o 
   4  19   3     1393.29     1309.16     59.49 o 
   5  19   3      447.07      491.68     85.67 o 
   6  19   3     2120.13     2052.64    100.01 o 
   7  19   3     1556.05     1583.72     84.56 o 
   8  19   3      125.10      101.32     25.70 o 
   9  19   3      255.49      252.86     35.19 o 
  10  19   3      661.87      500.95     93.68 o 
 -10  20   3       18.79       38.28     23.21 o 
  -9  20   3       62.01       75.69     27.59 o 
  -8  20   3        1.90       23.65     22.97 o 
  -7  20   3        3.09        5.59     19.43 o 
  -6  20   3       23.97        7.48     15.01 o 
  -5  20   3       56.89       72.33     18.03 o 
  -4  20   3      224.51      230.99     22.34 o 
  -3  20   3        1.72       -4.61     12.60 o 
  -2  20   3       91.75       36.61     17.76 o 
  -1  20   3        3.27       22.50     17.51 o 
   0  20   3        0.13       -1.40     12.63 o 
   1  20   3      220.88      230.48     24.33 o 
   2  20   3      345.13      360.94     29.98 o 
   3  20   3        4.16       22.11     15.20 o 
   4  20   3       94.80       92.20     19.02 o 
   5  20   3       76.50       77.26     21.71 o 
   6  20   3        0.59       19.75     18.90 o 
   7  20   3       15.85       37.45     21.43 o 
   8  20   3        2.34      -12.72     19.73 o 
   9  20   3        2.52        0.25     20.22 o 
  -9  21   3      878.62      943.43     70.11 o 
  -8  21   3      788.17      879.51     63.78 o 
  -7  21   3      120.01      153.69     29.28 o 
  -6  21   3      317.77      344.38     32.31 o 
  -5  21   3     1346.22     1425.35     66.86 o 
  -4  21   3     1185.70     1220.84     67.29 o 
  -3  21   3       14.06        0.41     13.63 o 
  -2  21   3      842.95      846.55     57.98 o 
  -1  21   3     2532.86     2520.28    114.93 o 
   0  21   3     1166.96     1192.81     65.42 o 
   1  21   3       17.88       -7.32     12.43 o 
   2  21   3     1754.84     1661.06     71.92 o 
   3  21   3     2786.23     2672.82    105.06 o 
   4  21   3      578.60      490.92     42.65 o 
   5  21   3      302.07      325.60     36.68 o 
   6  21   3     1125.41     1193.31     68.96 o 
   7  21   3      695.00      718.44     55.89 o 
   8  21   3       37.71       27.67     21.68 o 
  -9  22   3      228.42      252.62     37.35 o 
  -8  22   3      101.36       67.26     31.56 o 
  -7  22   3      923.63      843.10     63.69 o 
  -6  22   3     1186.78     1301.60     85.32 o 
  -5  22   3       83.71       97.50     28.85 o 
  -4  22   3      188.38      227.81     36.03 o 
  -3  22   3     1106.87     1161.48     83.95 o 
  -2  22   3      565.47      590.61     39.24 o 
  -1  22   3        0.02      -12.95     14.34 o 
   0  22   3      374.51      385.86     37.81 o 
   1  22   3      811.10      925.17     69.31 o 
   2  22   3      754.47      731.88     43.97 o 
   3  22   3        3.91       29.97     16.99 o 
   4  22   3      854.59      787.34     54.75 o 
   5  22   3      667.87      721.00     54.63 o 
   6  22   3       75.54       60.54     23.90 o 
   7  22   3      220.21      246.81     34.31 o 
   8  22   3      330.38      382.38     42.67 o 
  -8  23   3      495.80      500.66     50.95 o 
  -7  23   3       82.04      103.29     29.96 o 
  -6  23   3      148.84      190.77     38.88 o 
  -5  23   3      644.50      758.51     56.32 o 
  -4  23   3      340.75      360.13     37.42 o 
  -3  23   3       14.18       34.64     19.09 o 
  -2  23   3      382.19      443.13     41.05 o 
  -1  23   3      530.80      450.74     52.26 o 
   0  23   3      148.90      112.14     23.74 o 
   1  23   3        4.92       19.67     24.42 o 
   2  23   3      567.49      515.86     37.65 o 
   3  23   3      769.54      783.77     55.30 o 
   4  23   3      231.00      213.02     30.65 o 
   5  23   3       22.68       37.63     22.14 o 
   6  23   3      211.20      221.19     32.94 o 
   7  23   3      299.17      321.41     38.09 o 
  -7  24   3      938.79     1093.68     94.61 o 
  -6  24   3     1019.91     1041.68     83.46 o 
  -5  24   3       54.37       49.72     26.78 o 
  -4  24   3      577.61      586.90     48.78 o 
  -3  24   3     1794.76     1773.11     90.63 o 
  -2  24   3     1135.63     1190.26     85.04 o 
  -1  24   3       30.32        2.66     15.43 o 
   0  24   3      876.60      793.50     56.75 o 
   1  24   3     1836.74     1952.15     97.47 o 
   2  24   3      769.51      747.69     55.80 o 
   3  24   3      141.30      146.76     27.40 o 
   4  24   3     1462.23     1517.03     82.45 o 
   5  24   3     1022.13     1165.03     69.64 o 
   6  24   3       56.63       52.84     22.30 o 
  -6  25   3        4.68       38.44     28.88 o 
  -5  25   3        6.59       -7.76     23.87 o 
  -4  25   3       19.62        5.74     18.49 o 
  -3  25   3       26.18       32.33     28.49 o 
  -2  25   3        0.13        7.40     24.41 o 
  -1  25   3       39.51       -6.90     25.10 o 
   0  25   3       62.37       68.26     24.08 o 
   1  25   3        0.87       24.21     21.60 o 
   2  25   3        1.94       30.36     25.64 o 
   3  25   3        3.07        0.34     19.13 o 
   4  25   3        1.58       15.45     21.82 o 
   5  25   3        0.02       36.37     23.69 o 
  -4  26   3      591.35      644.47     64.05 o 
  -3  26   3     1037.33      986.52    100.59 o 
  -2  26   3      527.01      461.74     57.13 o 
  -1  26   3        2.77        2.65     24.38 o 
   0  26   3      439.30      470.08     56.83 o 
   1  26   3      766.61      990.43     98.61 o 
   2  26   3      193.22      145.90     35.78 o 
   3  26   3      100.20       60.12     48.81 o 
  -1  27   3      476.27      395.70     60.15 o 
   0  27   3      326.29      314.83     48.11 o 
 -15   0   4      138.13       63.82     29.77 o 
 -14   0   4      217.29      228.60     39.73 o 
 -13   0   4     1690.34     1775.31    155.32 o 
 -12   0   4     3012.99     2831.29    154.80 o 
 -11   0   4      245.49      160.54     29.58 o 
 -10   0   4     2692.28     2638.58    141.87 o 
  -9   0   4    11218.79    11677.85   1174.98 o 
  -8   0   4    10165.32    10028.17    388.29 o 
  -7   0   4      471.08      581.11     33.78 o 
  -6   0   4     9210.94     9754.91    459.51 o 
  -5   0   4    28917.38    26319.89   1859.46 o 
  -4   0   4     1819.76     1444.53    130.36 o 
  -3   0   4      697.60      784.81     36.55 o 
  -2   0   4    37200.38    34057.19   1971.77 o 
  -1   0   4    24076.50    14724.91    965.42 o 
   0   0   4      914.54      825.49     36.62 o 
   1   0   4       33.74       30.99      7.82 o 
   2   0   4    54371.94    56709.93   2132.76 o 
   3   0   4    25147.75    29022.79   1095.03 o 
   4   0   4     1640.13     1504.94     63.88 o 
   5   0   4     7024.11     7017.69    331.56 o 
   6   0   4    10211.58    10190.26    441.72 o 
   7   0   4     5816.23     5509.37    265.65 o 
   8   0   4        2.38       -0.60     13.68 o 
   9   0   4     2895.65     2889.00    219.41 o 
  10   0   4     4115.81     4110.20    295.84 o 
  11   0   4     1220.32     1198.15    109.46 o 
  12   0   4      144.92       52.26     33.53 o 
  13   0   4      285.33      225.82     52.26 o 
 -15   1   4       72.50       79.95     21.96 o 
 -14   1   4      149.17      131.11     22.92 o 
 -13   1   4       64.05       30.43     23.06 o 
 -12   1   4       44.57       92.22     19.49 o 
 -11   1   4      714.89      652.17     40.15 o 
 -10   1   4      502.06      516.42     33.86 o 
  -9   1   4      176.31      244.66     28.61 o 
  -8   1   4      847.13      804.81     34.90 o 
  -7   1   4     1560.92     1500.07     52.25 o 
  -6   1   4      114.37      132.94     16.05 o 
  -5   1   4       80.36      125.77     12.38 o 
  -4   1   4     5960.66     5982.47    189.84 o 
  -3   1   4     1275.03     1307.41     47.04 o 
  -2   1   4      493.63      407.61     17.10 o 
  -1   1   4       14.80       39.46      4.94 o 
   0   1   4     2135.59     2162.12     67.12 o 
   1   1   4     1407.49     1470.49     42.85 o 
   2   1   4      694.19      928.28     47.85 o 
   3   1   4     3599.94     4059.59    112.04 o 
   4   1   4     1596.29     1886.10     60.28 o 
   5   1   4      617.73      635.86     23.15 o 
   6   1   4        2.53       45.89     11.32 o 
   7   1   4      569.73      524.88     26.16 o 
   8   1   4      731.25      658.32     45.55 o 
   9   1   4      373.83      382.43     31.41 o 
  10   1   4        0.16       43.01     21.89 o 
  11   1   4      108.18       91.54     26.14 o 
  12   1   4      133.03      137.01     40.92 o 
  13   1   4       10.97       23.90     23.68 o 
 -15   2   4       80.55       43.51     20.39 o 
 -14   2   4      127.24      115.96     22.56 o 
 -13   2   4     1092.24     1155.83     89.36 o 
 -12   2   4     1822.17     1818.92     76.37 o 
 -11   2   4       47.93       86.87     17.46 o 
 -10   2   4     1068.88     1168.41     52.75 o 
  -9   2   4     8127.67     7808.63    238.50 o 
  -8   2   4     5004.59     4851.31    151.53 o 
  -7   2   4      161.29      155.44     12.81 o 
  -6   2   4     6646.02     6840.20    218.87 o 
  -5   2   4    14029.18    14915.78    565.34 o 
  -4   2   4     1552.40     1398.28     46.02 o 
  -3   2   4     3010.57     3001.45     83.98 o 
  -2   2   4    23328.27    24280.78    916.07 o 
  -1   2   4    19858.03    19666.90    524.97 o 
   0   2   4       36.20       81.25      7.46 o 
   1   2   4     3649.90     3574.47    107.94 o 
   2   2   4    27924.05    29433.79    782.83 o 
   3   2   4    16924.74    17090.49    500.45 o 
   4   2   4       61.17       88.44      7.84 o 
   5   2   4     4553.68     4750.19    131.74 o 
   6   2   4     6090.92     5851.62    177.34 o 
   7   2   4     2148.81     2155.32     71.71 o 
   8   2   4       45.12       48.97     20.26 o 
   9   2   4     1758.56     1716.05     78.91 o 
  10   2   4     1911.57     1863.42     85.53 o 
  11   2   4      369.51      373.79     40.43 o 
  12   2   4      103.56       84.71     25.44 o 
  13   2   4      134.01      124.25     43.39 o 
 -15   3   4      500.79      563.08     84.81 o 
 -14   3   4      969.27     1024.95     54.20 o 
 -13   3   4      355.42      261.45     36.54 o 
 -12   3   4      180.08      192.42     22.77 o 
 -11   3   4     3426.57     3497.68    129.91 o 
 -10   3   4     3157.80     2977.92    111.42 o 
  -9   3   4       73.12      132.42     16.57 o 
  -8   3   4     2409.96     2656.63     93.78 o 
  -7   3   4     9266.59     9175.74    276.25 o 
  -6   3   4     6819.86     6906.26    188.91 o 
  -5   3   4      462.48      429.57     17.72 o 
  -4   3   4    21794.94    23125.09    616.22 o 
  -3   3   4    33090.28    32936.80    961.57 o 
  -2   3   4     7143.40     7605.70    252.44 o 
  -1   3   4     1069.65      983.33     30.26 o 
   0   3   4    20947.28    17881.18    861.06 o 
   1   3   4    23746.03    23981.32    699.79 o 
   2   3   4     2240.33     2254.59     79.53 o 
   3   3   4    16873.26    19000.90    508.39 o 
   4   3   4    12995.50    13772.52    369.55 o 
   5   3   4     3107.24     2998.81     85.25 o 
   6   3   4       40.34       67.24      9.90 o 
   7   3   4     4322.85     4353.06    285.36 o 
   8   3   4     3954.11     3799.01    234.57 o 
   9   3   4     2118.17     1949.72     87.85 o 
  10   3   4        3.86       18.08     15.18 o 
  11   3   4      764.52      787.81     46.86 o 
  12   3   4      863.17      295.84     50.29 o 
  13   3   4      134.54       96.64     38.46 o 
 -14   4   4       13.69       60.49     20.25 o 
 -13   4   4      106.44       87.34     19.66 o 
 -12   4   4      158.14      141.74     20.15 o 
 -11   4   4       33.31       58.70     17.12 o 
 -10   4   4       27.66       58.22     14.12 o 
  -9   4   4     2188.17     2131.29     83.92 o 
  -8   4   4      292.33      284.37     20.78 o 
  -7   4   4        3.62       13.85      9.58 o 
  -6   4   4     1769.41     1782.06     83.56 o 
  -5   4   4      658.69      642.59     26.72 o 
  -4   4   4      347.16      298.27     16.53 o 
  -3   4   4       86.48      115.06      8.39 o 
  -2   4   4      680.28      690.34     24.92 o 
  -1   4   4      672.45      667.15     22.12 o 
   0   4   4        2.69       -0.57      4.06 o 
   1   4   4      429.73      444.47     19.55 o 
   2   4   4       90.98      102.55      9.17 o 
   3   4   4     3518.30     3921.39    166.11 o 
   4   4   4      215.46      256.10     14.78 o 
   5   4   4       27.78       38.76      8.37 o 
   6   4   4     1052.09      925.18     40.96 o 
   7   4   4      387.54      325.06     24.20 o 
   8   4   4        0.60       27.57     16.08 o 
   9   4   4      138.15      174.37     23.19 o 
  10   4   4      280.92      255.13     27.32 o 
  11   4   4        6.88       20.80     14.12 o 
  12   4   4       18.85       54.12     24.29 o 
  13   4   4       25.44       12.82     33.53 o 
 -14   5   4     1414.12     1444.20     68.40 o 
 -13   5   4      489.38      432.79     34.54 o 
 -12   5   4      244.04      213.01     24.74 o 
 -11   5   4     4442.78     4339.46    157.51 o 
 -10   5   4     4861.68     4753.89    159.83 o 
  -9   5   4       18.55        5.44     10.57 o 
  -8   5   4     3024.08     2824.57     93.65 o 
  -7   5   4    10462.79     9891.19    348.07 o 
  -6   5   4     8573.25     8622.41    289.06 o 
  -5   5   4      153.30      179.02     16.08 o 
  -4   5   4    11781.93    11705.18    346.81 o 
  -3   5   4    36911.70    38347.75   1118.48 o 
  -2   5   4    18513.95    19383.49    748.96 o 
  -1   5   4       29.40       66.15      6.10 o 
   0   5   4    18873.37    19379.41    567.22 o 
   1   5   4    31996.52    32543.06    866.09 o 
   2   5   4     2262.79     2324.06    110.03 o 
   3   5   4    13317.77    13917.23    458.65 o 
   4   5   4    14376.66    14301.10    421.67 o 
   5   5   4     3691.93     3560.58    156.71 o 
   6   5   4      174.50      185.50     19.67 o 
   7   5   4     5433.52     5099.81    177.71 o 
   8   5   4     4884.48     4628.18    190.43 o 
   9   5   4     2721.45     2459.49    139.35 o 
  10   5   4       52.11       22.53     15.54 o 
  11   5   4     1125.80     1065.17     57.98 o 
  12   5   4     1304.22     1438.54    107.00 o 
  13   5   4      331.92      335.28     63.11 o 
 -14   6   4        5.11       20.76     21.84 o 
 -13   6   4       94.08      109.14     27.09 o 
 -12   6   4      374.39      326.39     33.59 o 
 -11   6   4      262.98      302.03     25.57 o 
 -10   6   4      615.59      540.30     36.79 o 
  -9   6   4      343.39      366.42     25.21 o 
  -8   6   4      852.53      819.23     35.95 o 
  -7   6   4       21.41       28.29      8.96 o 
  -6   6   4      191.16      226.38     16.88 o 
  -5   6   4     1371.50     1155.40     42.66 o 
  -4   6   4       15.24       35.73      7.77 o 
  -3   6   4     2231.32     2259.77     71.93 o 
  -2   6   4      924.06     1036.32     32.75 o 
  -1   6   4       48.57       37.88     11.45 o 
   0   6   4        3.21       13.62      4.44 o 
   1   6   4      320.81      402.07     15.19 o 
   2   6   4     1682.87     1711.45     64.08 o 
   3   6   4      298.74      258.66     22.83 o 
   4   6   4       14.16        2.84      7.75 o 
   5   6   4      635.29      571.51     50.10 o 
   6   6   4      190.25      173.70     19.78 o 
   7   6   4      337.37      359.11     26.75 o 
   8   6   4       26.80       39.77     14.66 o 
   9   6   4      207.66      207.00     26.06 o 
  10   6   4      254.52      209.40     35.41 o 
  11   6   4      168.04      181.01     26.14 o 
  12   6   4        0.26       34.06     34.51 o 
  13   6   4       34.56       60.15     40.43 o 
 -14   7   4      843.36      809.26     59.97 o 
 -13   7   4      125.22      121.76     25.34 o 
 -12   7   4      333.45      325.30     40.10 o 
 -11   7   4     2621.17     2454.74     87.34 o 
 -10   7   4     2643.69     2486.46     86.84 o 
  -9   7   4       33.55       40.96     12.55 o 
  -8   7   4     4080.06     3514.23    127.07 o 
  -7   7   4     6933.44     7006.66    214.85 o 
  -6   7   4     1578.81     1717.68     60.05 o 
  -5   7   4      798.22      799.12     39.11 o 
  -4   7   4    15261.50    14564.19    532.61 o 
  -3   7   4    11363.03    10543.42    397.28 o 
  -2   7   4     5458.90     5204.34    143.36 o 
  -1   7   4     1393.36     1331.10     40.51 o 
   0   7   4    20368.66    20117.12    588.65 o 
   1   7   4     9443.41     9754.90    263.32 o 
   2   7   4      145.98      150.64     14.56 o 
   3   7   4     5977.88     6018.45    204.48 o 
   4   7   4     8029.78     8113.47    358.42 o 
   5   7   4     3454.60     3462.10    126.31 o 
   6   7   4       48.46       34.70     20.50 o 
   7   7   4     2913.47     2774.28    103.94 o 
   8   7   4     3659.69     3560.67    147.60 o 
   9   7   4     1541.83     1596.33     79.22 o 
  10   7   4       32.39       -4.91     17.36 o 
  11   7   4      704.88      663.16    107.00 o 
  12   7   4      850.64      834.20    103.54 o 
  13   7   4      241.73      214.26     37.18 o 
 -14   8   4      156.82      114.57     42.90 o 
 -13   8   4      833.12      810.74     87.13 o 
 -12   8   4     1338.80     1235.06     59.95 o 
 -11   8   4       86.26       74.26     19.13 o 
 -10   8   4     1330.35     1247.89     83.41 o 
  -9   8   4     4821.96     4450.00    142.90 o 
  -8   8   4     3514.77     3404.16    130.46 o 
  -7   8   4       79.15      134.64     16.82 o 
  -6   8   4     5052.20     4717.09    147.72 o 
  -5   8   4     7738.10     7930.46    239.99 o 
  -4   8   4     2615.61     2549.35     82.81 o 
  -3   8   4      383.59      427.56     17.81 o 
  -2   8   4    18413.35    18138.54    486.92 o 
  -1   8   4     9656.80     9137.88    271.28 o 
   0   8   4     4341.15     4375.81    121.04 o 
   1   8   4     5253.84     5587.25    153.03 o 
   2   8   4    18717.45    18285.18    536.50 o 
   3   8   4    12674.35    12686.53    537.19 o 
   4   8   4      156.20      106.04     13.97 o 
   5   8   4     4020.38     3845.04    136.25 o 
   6   8   4     5265.68     5453.67    190.13 o 
   7   8   4     2144.70     1931.26     76.97 o 
   8   8   4        3.74       10.35     12.24 o 
   9   8   4     1248.46     1277.81     57.83 o 
  10   8   4     1590.17     1665.39     71.41 o 
  11   8   4      414.26      419.07    109.95 o 
  12   8   4        1.51      -16.85     20.49 o 
  13   8   4      317.91      429.87     49.49 o 
 -14   9   4       77.43       84.58     31.75 o 
 -13   9   4        3.38       42.67     22.25 o 
 -12   9   4      106.45       81.38     17.30 o 
 -11   9   4      202.15      186.55     31.44 o 
 -10   9   4       63.52       77.32     16.06 o 
  -9   9   4       18.55       43.42     14.46 o 
  -8   9   4      730.02      882.05     39.63 o 
  -7   9   4       73.27       61.53     13.06 o 
  -6   9   4       16.05       19.62     10.72 o 
  -5   9   4        7.99        7.59      8.97 o 
  -4   9   4     1048.68     1152.22     55.23 o 
  -3   9   4      415.61      441.19     18.93 o 
  -2   9   4     1232.95     1191.52     42.41 o 
  -1   9   4       69.71       68.24      7.61 o 
   0   9   4     4770.68     5420.98    149.30 o 
   1   9   4     1226.85     1135.32     35.83 o 
   2   9   4      120.33      156.00     11.72 o 
   3   9   4      932.41      942.37     42.66 o 
   4   9   4      846.76      884.81     43.98 o 
   5   9   4      305.81      273.92     22.69 o 
   6   9   4        7.16       11.87     13.54 o 
   7   9   4      245.75      281.31     24.79 o 
   8   9   4      217.86      203.42     21.78 o 
   9   9   4      112.36      116.96     27.90 o 
  10   9   4       23.14       19.42     21.78 o 
  11   9   4       23.33       17.27     22.88 o 
  12   9   4      107.18       97.63     29.29 o 
 -14  10   4      115.36      187.17     57.20 o 
 -13  10   4     1075.82     1173.80     86.46 o 
 -12  10   4     1697.31     1709.59     68.28 o 
 -11  10   4      224.41      215.58     22.47 o 
 -10  10   4     1314.33     1358.12     55.24 o 
  -9  10   4     8470.98     8363.98    256.59 o 
  -8  10   4     7497.68     7332.52    226.01 o 
  -7  10   4        3.52       -3.15     12.54 o 
  -6  10   4    10330.96    10145.94    305.16 o 
  -5  10   4    14283.22    14686.10    435.18 o 
  -4  10   4     5714.21     5657.73    194.49 o 
  -3  10   4      178.32      171.65     11.73 o 
  -2  10   4    24557.64    24300.66    710.01 o 
  -1  10   4    16980.80    17543.58    516.24 o 
   0  10   4     3495.27     3625.54    102.56 o 
   1  10   4     5239.69     5145.35    142.29 o 
   2  10   4    19440.19    19873.22    802.53 o 
   3  10   4    14465.47    14143.02    470.25 o 
   4  10   4     1037.91     1121.07     64.29 o 
   5  10   4     3755.14     3602.53    172.80 o 
   6  10   4     7498.53     7611.70    261.28 o 
   7  10   4     2541.79     2494.32     96.01 o 
   8  10   4       12.05       -3.11     12.18 o 
   9  10   4     2211.97     2049.52     84.18 o 
  10  10   4     2046.38     1900.31     94.31 o 
  11  10   4      310.09      353.97     43.22 o 
  12  10   4       76.07       35.21     25.77 o 
 -13  11   4       35.28       34.66     23.82 o 
 -12  11   4        0.44       -3.77     21.21 o 
 -11  11   4      345.67      372.42     28.91 o 
 -10  11   4      517.87      521.06     33.07 o 
  -9  11   4       83.11      108.21     17.81 o 
  -8  11   4      214.63      280.63     24.51 o 
  -7  11   4     1876.88     1946.25     70.06 o 
  -6  11   4      748.72      772.69     35.21 o 
  -5  11   4      120.56      173.82     17.02 o 
  -4  11   4     2157.01     1863.03    104.85 o 
  -3  11   4     3020.09     3094.58     99.29 o 
  -2  11   4      423.08      443.19     20.11 o 
  -1  11   4      700.59      736.23     27.11 o 
   0  11   4     3267.49     3446.22     98.27 o 
   1  11   4     2412.54     2387.66     78.37 o 
   2  11   4       22.22       31.95     11.67 o 
   3  11   4      979.31     1055.47     46.93 o 
   4  11   4     2764.68     2495.82    101.91 o 
   5  11   4      723.21      760.99     40.16 o 
   6  11   4        7.14       50.33     15.92 o 
   7  11   4      414.66      418.21     31.42 o 
   8  11   4      772.55      708.35     39.89 o 
   9  11   4      208.57      206.30     24.66 o 
  10  11   4        0.40        7.23     18.64 o 
  11  11   4       69.22       73.01     22.10 o 
  12  11   4       87.35       55.95     28.78 o 
 -13  12   4      551.97      554.38     52.55 o 
 -12  12   4      490.08      546.29     50.89 o 
 -11  12   4       94.20       90.46     17.94 o 
 -10  12   4      394.87      316.07     26.34 o 
  -9  12   4     2700.21     2790.28     96.88 o 
  -8  12   4     4261.94     4210.41    137.52 o 
  -7  12   4       19.66        1.16     11.41 o 
  -6  12   4     2159.19     2301.03     79.25 o 
  -5  12   4     5785.90     6023.82    186.97 o 
  -4  12   4     2876.58     2955.13     97.15 o 
  -3  12   4        5.91       15.26      8.30 o 
  -2  12   4     3900.04     3648.77    108.55 o 
  -1  12   4     6910.50     6852.60    188.77 o 
   0  12   4     1411.50     1488.90     47.38 o 
   1  12   4      514.46      516.04     25.47 o 
   2  12   4     4480.37     4448.81    156.23 o 
   3  12   4     5896.57     5420.42    205.39 o 
   4  12   4     2435.09     2408.81     92.33 o 
   5  12   4     1393.43     1462.76     62.49 o 
   6  12   4     2413.35     2423.49     94.23 o 
   7  12   4     1372.73     1376.88     60.91 o 
   8  12   4       19.07       12.56     14.56 o 
   9  12   4     1149.62     1074.75     64.15 o 
  10  12   4      823.80      784.90     87.18 o 
  11  12   4      133.01      132.17     26.80 o 
  12  12   4       42.28       30.33     25.69 o 
 -13  13   4       51.51       13.82     22.39 o 
 -12  13   4       84.02       58.74     23.85 o 
 -11  13   4     1321.25     1417.63     81.25 o 
 -10  13   4     1117.64     1032.54     47.24 o 
  -9  13   4       83.26       79.04     16.38 o 
  -8  13   4      941.12     1019.66     45.57 o 
  -7  13   4     3392.91     3220.38    107.62 o 
  -6  13   4      611.33      709.64     43.53 o 
  -5  13   4       44.83       47.33     12.19 o 
  -4  13   4     2539.65     2487.18     90.25 o 
  -3  13   4     4969.93     4758.76    193.74 o 
  -2  13   4     1818.82     1670.10     57.96 o 
  -1  13   4      611.05      625.78     25.29 o 
   0  13   4     5892.01     5733.71    176.17 o 
   1  13   4     4936.84     4861.70    151.01 o 
   2  13   4       38.71       34.60     12.09 o 
   3  13   4     1958.24     2014.44     88.68 o 
   4  13   4     4457.79     4749.63    209.35 o 
   5  13   4     2131.47     1910.23     77.52 o 
   6  13   4        5.14       -7.74     12.77 o 
   7  13   4      997.60      992.35     48.64 o 
   8  13   4     1823.19     1732.10     74.38 o 
   9  13   4      701.05      652.87     56.93 o 
  10  13   4       10.02       24.10     20.13 o 
  11  13   4      159.59      145.77     28.39 o 
 -12  14   4        3.61        6.94     20.50 o 
 -11  14   4       39.12       23.18     22.76 o 
 -10  14   4      147.75      143.92     23.42 o 
  -9  14   4      108.00      130.16     21.30 o 
  -8  14   4      255.62      253.88     23.63 o 
  -7  14   4      349.07      330.96     39.21 o 
  -6  14   4      178.61      135.39     17.09 o 
  -5  14   4      527.01      496.03     37.87 o 
  -4  14   4       24.02       29.47     13.30 o 
  -3  14   4      387.55      370.89     23.73 o 
  -2  14   4     1083.60     1081.37     64.73 o 
  -1  14   4      488.27      519.11     23.70 o 
   0  14   4        0.46       18.78      9.78 o 
   1  14   4      739.89      673.24     39.28 o 
   2  14   4     1346.80     1274.02     54.95 o 
   3  14   4      944.83      996.48     46.92 o 
   4  14   4      276.63      287.90     25.37 o 
   5  14   4      894.11      925.47     50.38 o 
   6  14   4      194.87      228.01     23.97 o 
   7  14   4      109.99      100.93     19.04 o 
   8  14   4        1.74       26.56     20.63 o 
   9  14   4      157.32      165.05     28.20 o 
  10  14   4       51.83       14.91     19.02 o 
  11  14   4        3.13       19.97     22.78 o 
 -12  15   4      203.34      151.48     35.65 o 
 -11  15   4     1883.26     2071.17    107.20 o 
 -10  15   4     1812.48     1998.87     87.61 o 
  -9  15   4       12.79       -4.52     12.22 o 
  -8  15   4     2306.68     2291.73     82.90 o 
  -7  15   4     6544.64     7058.41    220.53 o 
  -6  15   4     1324.55     1305.02     52.55 o 
  -5  15   4      421.14      438.42     30.69 o 
  -4  15   4     6630.35     6904.08    212.80 o 
  -3  15   4     9334.27     8990.74    372.92 o 
  -2  15   4     1825.98     1725.58     62.00 o 
  -1  15   4     1064.63     1046.24     41.95 o 
   0  15   4     8969.93     8653.98    267.90 o 
   1  15   4     6506.50     6544.52    226.13 o 
   2  15   4      221.14      241.33     22.52 o 
   3  15   4     2209.72     2267.40    117.71 o 
   4  15   4     4979.28     4881.44    223.75 o 
   5  15   4     3125.16     3051.75    115.72 o 
   6  15   4        3.05       24.05     14.69 o 
   7  15   4     1418.70     1395.08     63.74 o 
   8  15   4     2519.67     2676.55    124.14 o 
   9  15   4      924.62      907.95     63.98 o 
  10  15   4       20.21       -9.48     18.69 o 
  11  15   4      403.96      504.07     48.40 o 
 -12  16   4      150.59      129.76     31.76 o 
 -11  16   4      110.87       93.10     29.21 o 
 -10  16   4       27.00       51.05     26.39 o 
  -9  16   4      478.87      439.01     36.74 o 
  -8  16   4      387.45      478.30     38.17 o 
  -7  16   4       44.17       71.55     16.76 o 
  -6  16   4      175.01      188.73     26.66 o 
  -5  16   4     1173.48     1091.85     57.77 o 
  -4  16   4     1375.29     1431.19     55.50 o 
  -3  16   4      194.58      216.89     22.10 o 
  -2  16   4      544.30      483.04     32.27 o 
  -1  16   4     4291.27     4406.11    139.70 o 
   0  16   4      921.27      979.27     47.20 o 
   1  16   4      267.06      301.89     25.85 o 
   2  16   4     1771.85     1705.94     70.70 o 
   3  16   4      614.31      577.55     44.17 o 
   4  16   4        2.18       11.31     14.12 o 
   5  16   4      284.43      323.16     37.15 o 
   6  16   4      560.02      493.05     35.24 o 
   7  16   4      119.72       94.23     31.04 o 
   8  16   4        9.92       43.46     23.56 o 
   9  16   4       54.00       43.04     22.61 o 
  10  16   4       90.18      101.65     26.56 o 
 -11  17   4      841.82      967.60     69.56 o 
 -10  17   4      624.94      758.25     61.90 o 
  -9  17   4        9.24       32.15     17.71 o 
  -8  17   4      741.59      735.09     45.12 o 
  -7  17   4     2138.69     2186.66     80.17 o 
  -6  17   4     1486.12     1467.69     58.46 o 
  -5  17   4       60.93       62.41     15.22 o 
  -4  17   4     2603.46     2558.34     88.78 o 
  -3  17   4     7015.64     6876.30    213.60 o 
  -2  17   4     2987.72     2927.00    110.20 o 
  -1  17   4       90.25      115.28     24.37 o 
   0  17   4     5145.33     5195.70    183.45 o 
   1  17   4     5984.06     5576.18    251.37 o 
   2  17   4      488.22      488.07     36.15 o 
   3  17   4      757.15      791.43     53.09 o 
   4  17   4     3293.22     3392.08    127.44 o 
   5  17   4     1134.69     1088.55     53.16 o 
   6  17   4        0.50       -0.45     14.18 o 
   7  17   4      600.05      506.66     45.02 o 
   8  17   4      988.32      965.26     62.85 o 
   9  17   4      432.69      446.73     45.02 o 
  10  17   4       15.10      -15.11     20.50 o 
 -11  18   4       96.14       68.58     27.57 o 
 -10  18   4      284.87      280.66     40.15 o 
  -9  18   4     1764.73     1927.70    100.82 o 
  -8  18   4     1169.12     1211.34     60.66 o 
  -7  18   4       61.14       34.15     15.13 o 
  -6  18   4     1806.31     1801.94    132.80 o 
  -5  18   4     3281.94     3399.62    128.72 o 
  -4  18   4     1022.50      878.21     45.71 o 
  -3  18   4      378.03      426.94     31.33 o 
  -2  18   4     3199.94     3240.53    121.11 o 
  -1  18   4     4190.33     4231.31    153.50 o 
   0  18   4      306.77      333.75     28.03 o 
   1  18   4     1247.56     1251.15     58.00 o 
   2  18   4     3978.93     3858.16    141.68 o 
   3  18   4     1821.25     1764.71     74.58 o 
   4  18   4      187.47      181.33     23.49 o 
   5  18   4      902.34      910.79     47.33 o 
   6  18   4     1760.53     1690.96     86.89 o 
   7  18   4      919.01      879.44     73.96 o 
   8  18   4        2.46       26.65     21.21 o 
   9  18   4      433.63      438.41     44.60 o 
 -10  19   4        9.12       26.93     24.59 o 
  -9  19   4       89.20       86.49     43.53 o 
  -8  19   4       70.04       50.49     19.56 o 
  -7  19   4       63.75       80.12     26.26 o 
  -6  19   4       25.14       56.69     17.27 o 
  -5  19   4        4.49       11.57     13.51 o 
  -4  19   4      402.39      378.51     43.74 o 
  -3  19   4      375.37      341.90     28.12 o 
  -2  19   4        5.68       26.84     20.07 o 
  -1  19   4      144.66      141.43     24.21 o 
   0  19   4       59.41       40.85     18.11 o 
   1  19   4      224.08      218.00     23.48 o 
   2  19   4        1.77       -4.05     17.08 o 
   3  19   4        0.86        3.35     20.64 o 
   4  19   4       79.29       49.58     17.53 o 
   5  19   4       12.54        6.02     15.07 o 
   6  19   4        5.72       19.04     19.29 o 
   7  19   4       11.42      -14.93     18.98 o 
   8  19   4       89.32       51.59     22.88 o 
   9  19   4       58.35       68.24     24.15 o 
 -10  20   4      265.82      247.42     38.38 o 
  -9  20   4     1301.90     1392.20     85.18 o 
  -8  20   4      610.88      675.40     56.41 o 
  -7  20   4        5.06       -7.85     15.45 o 
  -6  20   4     1027.02      993.44    116.78 o 
  -5  20   4     1877.98     1854.20     77.48 o 
  -4  20   4      708.28      821.17     52.64 o 
  -3  20   4      195.65      149.57     20.63 o 
  -2  20   4     2205.56     2059.03     84.06 o 
  -1  20   4     2205.34     2087.56     99.55 o 
   0  20   4      406.65      352.25     41.56 o 
   1  20   4      797.42      822.18     45.38 o 
   2  20   4     3172.32     3216.56    122.75 o 
   3  20   4     2042.26     2223.01    131.95 o 
   4  20   4       87.19       92.67     19.46 o 
   5  20   4      814.76      827.12     55.65 o 
   6  20   4     1204.81     1370.36     83.06 o 
   7  20   4      510.37      623.52     52.41 o 
   8  20   4        0.31       -1.39     19.73 o 
  -9  21   4      178.03      220.79     36.83 o 
  -8  21   4       87.62       87.89     33.03 o 
  -7  21   4      492.04      447.61     38.69 o 
  -6  21   4      442.87      421.39     36.00 o 
  -5  21   4        7.45       14.70     19.73 o 
  -4  21   4      111.25       80.26     28.18 o 
  -3  21   4      473.23      440.03     35.87 o 
  -2  21   4      286.04      356.72     36.68 o 
  -1  21   4       23.40       40.88     19.28 o 
   0  21   4      452.27      441.52     41.21 o 
   1  21   4      244.72      274.35     35.05 o 
   2  21   4      190.83      192.24     24.33 o 
   3  21   4        0.84        4.44     16.07 o 
   4  21   4      295.87      297.17     29.27 o 
   5  21   4      217.74      165.19     39.63 o 
   6  21   4       23.32       19.51     20.45 o 
   7  21   4       67.60       66.47     34.31 o 
   8  21   4       87.27       60.58     23.60 o 
  -8  22   4      397.38      431.75     47.88 o 
  -7  22   4        4.75      -15.19     21.74 o 
  -6  22   4      572.87      606.14     50.21 o 
  -5  22   4     1326.88     1472.12     79.36 o 
  -4  22   4      494.79      472.48     36.04 o 
  -3  22   4      162.57      176.32     27.90 o 
  -2  22   4     1331.76     1355.99     74.13 o 
  -1  22   4     1221.15     1227.09     68.45 o 
   0  22   4      299.08      243.13     32.14 o 
   1  22   4      297.02      343.35     36.62 o 
   2  22   4     1469.46     1483.03     67.13 o 
   3  22   4     1418.54     1413.23     66.34 o 
   4  22   4      102.11       99.34     24.65 o 
   5  22   4      275.54      227.67     32.58 o 
   6  22   4      511.61      533.27     47.95 o 
   7  22   4      258.34      309.82     43.04 o 
  -7  23   4     1141.60     1305.89    121.79 o 
  -6  23   4      766.41      853.39     60.47 o 
  -5  23   4        9.98      -10.73     19.02 o 
  -4  23   4     1117.31     1088.34     76.85 o 
  -3  23   4     1896.51     1869.72    117.46 o 
  -2  23   4      479.47      526.90     45.57 o 
  -1  23   4       86.69       49.64     21.43 o 
   0  23   4     1486.54     1428.38     76.96 o 
   1  23   4     1269.78     1413.08    102.26 o 
   2  23   4      301.82      284.91     35.18 o 
   3  23   4      194.29      197.55     32.54 o 
   4  23   4     1181.35     1241.70     71.61 o 
   5  23   4      546.79      538.89     48.50 o 
   6  23   4       13.83       -0.28     20.38 o 
  -6  24   4       84.51       76.09     30.88 o 
  -5  24   4       84.46       61.19     23.86 o 
  -4  24   4       10.94       24.08     19.29 o 
  -3  24   4       56.96      110.99     32.37 o 
  -2  24   4       78.36       30.64     21.37 o 
  -1  24   4       37.30       34.39     21.60 o 
   0  24   4       10.31       12.31     20.62 o 
   1  24   4        1.70       11.86     19.86 o 
   2  24   4       80.61       56.29     29.04 o 
   3  24   4      216.60      158.80     46.96 o 
   4  24   4       77.29       66.88     33.98 o 
   5  24   4        7.31       -0.22     19.92 o 
  -5  25   4       16.36       18.51     21.45 o 
  -4  25   4     1061.96     1169.40    169.12 o 
  -3  25   4     1380.59     1363.17     96.92 o 
  -2  25   4      429.82      420.63     55.35 o 
  -1  25   4      108.93      108.46     26.93 o 
   0  25   4     1125.48     1058.51     66.94 o 
   1  25   4     1138.38     1263.06    106.03 o 
   2  25   4      139.91       77.43     25.36 o 
   3  25   4      413.90      374.63     51.16 o 
   4  25   4      985.88     1157.87     83.33 o 
  -3  26   4        3.27        8.64     26.09 o 
  -2  26   4       97.59       28.76     28.08 o 
  -1  26   4      195.63      175.92     40.05 o 
   0  26   4       86.31       73.37     25.74 o 
   1  26   4       37.65       22.86     22.52 o 
   2  26   4      119.57       74.39     41.42 o 
 -14   1   5      384.84      392.45     35.22 o 
 -13   1   5     2189.44     2322.43     95.40 o 
 -12   1   5     1183.26     1205.86     57.15 o 
 -11   1   5      224.83      242.59     43.55 o 
 -10   1   5     4839.50     4584.75    164.55 o 
  -9   1   5     8369.58     8243.64    348.17 o 
  -8   1   5     3651.03     3750.65    123.01 o 
  -7   1   5      223.58      304.35     17.22 o 
  -6   1   5    10316.05     9200.35    309.47 o 
  -5   1   5    24975.80    26144.83    699.02 o 
  -4   1   5      891.24      758.14     28.11 o 
  -3   1   5     2429.57     2616.35     75.80 o 
  -2   1   5    22259.72    20242.48    646.98 o 
  -1   1   5    15909.88    15357.89    498.90 o 
   0   1   5      100.31      113.17     11.69 o 
   1   1   5    16879.86    18053.77    483.30 o 
   2   1   5    25221.23    26643.01    710.50 o 
   3   1   5    19799.60    19575.48    522.35 o 
   4   1   5       49.34       48.56     11.21 o 
   5   1   5     6834.69     7187.27    196.31 o 
   6   1   5     8324.17     8224.58    313.28 o 
   7   1   5     2506.01     2604.31    110.37 o 
   8   1   5      589.03      553.82     36.42 o 
   9   1   5     3115.56     3122.82    163.87 o 
  10   1   5     2805.46     2856.03    153.75 o 
  11   1   5      408.25      429.29     46.34 o 
  12   1   5      717.80      673.02     60.31 o 
  13   1   5      534.12      538.75     55.77 o 
 -14   2   5      292.63      294.27     30.16 o 
 -13   2   5        0.03      -11.44     16.49 o 
 -12   2   5      535.64      521.73     37.75 o 
 -11   2   5     1984.63     1862.57     78.02 o 
 -10   2   5      789.01      768.41     41.53 o 
  -9   2   5      909.19      835.87     42.40 o 
  -8   2   5     2348.45     2314.42     78.58 o 
  -7   2   5     3628.38     3685.42    117.04 o 
  -6   2   5      584.04      612.18     23.78 o 
  -5   2   5      567.68      766.81     29.90 o 
  -4   2   5     8912.05     8864.96    240.87 o 
  -3   2   5     8145.44     7645.86    223.54 o 
  -2   2   5     1216.08     1532.40     65.02 o 
  -1   2   5       57.85       67.05      6.62 o 
   0   2   5     5109.48     4955.14    149.23 o 
   1   2   5     4262.68     4438.74    133.70 o 
   2   2   5      899.49     1020.92     32.50 o 
   3   2   5     6710.15     6972.33    190.13 o 
   4   2   5     3392.71     3307.59     93.48 o 
   5   2   5     1268.77     1445.82     49.78 o 
   6   2   5       61.57       92.51     11.38 o 
   7   2   5     1743.05     1728.81     78.13 o 
   8   2   5     1927.52     1845.35    184.02 o 
   9   2   5      601.51      631.63     51.72 o 
  10   2   5       68.53       86.84     26.84 o 
  11   2   5      476.98      468.02     48.05 o 
  12   2   5      541.36      599.48     57.17 o 
  13   2   5        0.23       27.95     26.14 o 
 -14   3   5      100.39       81.08     23.20 o 
 -13   3   5      723.12      788.60     48.89 o 
 -12   3   5      392.12      453.07     35.00 o 
 -11   3   5      161.87      220.96     24.67 o 
 -10   3   5      784.63      892.77     45.23 o 
  -9   3   5     3178.42     2936.64    118.99 o 
  -8   3   5     1291.02     1230.89     47.89 o 
  -7   3   5       66.21       73.29     12.69 o 
  -6   3   5     4449.54     4485.52    167.01 o 
  -5   3   5     4355.81     3903.05    110.25 o 
  -4   3   5      169.52      149.12     10.55 o 
  -3   3   5      443.10      329.46     20.90 o 
  -2   3   5     4902.07     4480.93    182.50 o 
  -1   3   5     1322.55     1205.69     37.14 o 
   0   3   5      206.97      224.54     13.94 o 
   1   3   5     6660.35     6995.34    208.05 o 
   2   3   5     1543.65     1206.29     37.09 o 
   3   3   5     4460.36     4371.77    147.74 o 
   4   3   5        1.02       22.51      7.10 o 
   5   3   5      926.16      896.63     34.19 o 
   6   3   5     2651.78     2755.70    100.66 o 
   7   3   5      702.75      667.88     35.66 o 
   8   3   5      102.09      120.78     21.73 o 
   9   3   5      786.19      804.60     74.59 o 
  10   3   5      692.24      735.16     58.84 o 
  11   3   5       89.65      113.81     28.56 o 
  12   3   5      293.83      337.75     42.88 o 
  13   3   5      135.07      178.49     51.28 o 
 -14   4   5      908.24      953.79     54.10 o 
 -13   4   5       12.17        1.28     15.16 o 
 -12   4   5     1084.39     1081.14     53.68 o 
 -11   4   5     4616.27     4529.07    164.17 o 
 -10   4   5     2382.55     2501.76     96.74 o 
  -9   4   5      858.84      868.44     39.23 o 
  -8   4   5     5994.63     5709.39    178.07 o 
  -7   4   5     8617.54     8077.41    263.69 o 
  -6   4   5     2849.51     2975.87     96.04 o 
  -5   4   5      781.82      700.11     25.28 o 
  -4   4   5    23922.71    22740.08    666.62 o 
  -3   4   5    18545.01    18175.59    751.02 o 
  -2   4   5    11880.83    13226.09    355.81 o 
  -1   4   5     1273.13      982.61     34.59 o 
   0   4   5    22713.73    21884.85    583.75 o 
   1   4   5    18630.50    17693.28    756.62 o 
   2   4   5     2325.45     2357.45     67.64 o 
   3   4   5    17705.49    18283.56    537.58 o 
   4   4   5    12850.55    12641.74    374.40 o 
   5   4   5     2610.97     2569.74     93.92 o 
   6   4   5      253.84      269.49     21.80 o 
   7   4   5     4884.20     5098.24    204.54 o 
   8   4   5     4770.91     4478.34    356.98 o 
   9   4   5      926.92      901.15     50.02 o 
  10   4   5      113.00      130.03     21.26 o 
  11   4   5     1203.76     1326.89     84.37 o 
  12   4   5     1213.41     1268.37     85.06 o 
  13   4   5       19.12      -30.57     30.57 o 
 -14   5   5        0.01       49.10     19.74 o 
 -13   5   5        0.03      -13.89     13.89 o 
 -12   5   5       58.80       67.35     17.09 o 
 -11   5   5       84.40       91.93     20.51 o 
 -10   5   5      224.67      189.80     22.85 o 
  -9   5   5       15.85       23.44     12.02 o 
  -8   5   5       15.72       37.61     12.83 o 
  -7   5   5       75.26       69.08     14.10 o 
  -6   5   5        0.95        7.20      8.12 o 
  -5   5   5        0.80       12.56      8.11 o 
  -4   5   5       16.53       38.86      6.75 o 
  -3   5   5       90.59      100.59     10.58 o 
  -2   5   5       10.91        9.84      5.82 o 
  -1   5   5      585.48      610.83     21.55 o 
   0   5   5      161.30      195.41     11.16 o 
   1   5   5      258.58      251.89     14.30 o 
   2   5   5     1076.92     1125.77     37.93 o 
   3   5   5      140.95      152.32     11.12 o 
   4   5   5        0.01       13.27     12.81 o 
   5   5   5       42.31       25.12     15.09 o 
   6   5   5      148.14      168.84     28.95 o 
   7   5   5        0.03        8.68     11.94 o 
   8   5   5        7.43       20.75     13.98 o 
   9   5   5        2.17       26.11     15.86 o 
  10   5   5       62.95       31.58     17.45 o 
  11   5   5        3.64        8.07     29.09 o 
  12   5   5       12.76       66.30     33.04 o 
 -14   6   5      900.42      873.29     53.35 o 
 -13   6   5        4.31        1.67     15.32 o 
 -12   6   5     1011.84      964.31     49.94 o 
 -11   6   5     3988.38     3818.93    141.26 o 
 -10   6   5     1528.33     1466.21     58.00 o 
  -9   6   5      192.47      179.09     18.96 o 
  -8   6   5     7349.65     6967.36    214.84 o 
  -7   6   5     5281.16     4982.28    204.79 o 
  -6   6   5     1685.49     1711.56     66.67 o 
  -5   6   5     2276.00     2207.05     73.53 o 
  -4   6   5    14128.76    14409.36    388.53 o 
  -3   6   5    14223.22    14491.22    390.09 o 
  -2   6   5     5890.49     5647.30    200.26 o 
  -1   6   5     2513.84     2433.93     70.05 o 
   0   6   5    18864.45    20051.73    536.57 o 
   1   6   5    16147.91    16496.26    442.35 o 
   2   6   5       81.22       78.86     14.79 o 
   3   6   5     8975.09     8559.42    331.73 o 
   4   6   5     9759.73     9650.85    352.42 o 
   5   6   5     1844.33     1993.48     76.29 o 
   6   6   5       46.44       34.40     12.78 o 
   7   6   5     4490.13     4206.18    164.68 o 
   8   6   5     4377.83     3964.03    152.73 o 
   9   6   5      892.61      835.83     48.53 o 
  10   6   5       44.61       64.72     18.67 o 
  11   6   5     1184.37     1130.81     72.12 o 
  12   6   5     1159.86     1209.98    118.34 o 
 -14   7   5      172.68      175.64     27.28 o 
 -13   7   5      585.28      617.99     48.82 o 
 -12   7   5      502.22      609.09     40.91 o 
 -11   7   5       12.62       20.07     16.67 o 
 -10   7   5     1689.12     1548.10     60.75 o 
  -9   7   5     2707.47     2628.66    132.38 o 
  -8   7   5      557.30      616.65     53.58 o 
  -7   7   5       65.68       38.83     11.58 o 
  -6   7   5     3293.98     3393.51    109.43 o 
  -5   7   5     2855.30     2937.46     95.31 o 
  -4   7   5      969.58      962.21     41.85 o 
  -3   7   5      113.54      116.57      9.18 o 
  -2   7   5     3440.91     3484.61     98.23 o 
  -1   7   5      765.20      670.89     23.59 o 
   0   7   5      254.05      259.65     13.33 o 
   1   7   5     1435.81     1399.50     42.71 o 
   2   7   5     7115.73     7103.41    240.12 o 
   3   7   5     1989.10     2068.43     78.23 o 
   4   7   5       47.90       91.96     20.21 o 
   5   7   5     2160.30     2161.99     94.11 o 
   6   7   5     1468.47     1453.39     60.73 o 
   7   7   5      597.00      632.38     38.00 o 
   8   7   5      267.14      264.99     25.02 o 
   9   7   5      875.76      760.63     55.16 o 
  10   7   5     1111.33      996.78     55.58 o 
  11   7   5       60.49       54.11     30.71 o 
  12   7   5       76.98      183.42     51.28 o 
 -14   8   5      356.66      332.86     39.03 o 
 -13   8   5        0.11       28.92     22.20 o 
 -12   8   5      491.61      513.29     37.89 o 
 -11   8   5     1485.29     1587.82     63.69 o 
 -10   8   5      434.36      470.40     31.11 o 
  -9   8   5       28.61       18.25     15.43 o 
  -8   8   5     4070.29     4100.12    132.22 o 
  -7   8   5     2020.96     1960.80     69.64 o 
  -6   8   5       76.60       91.14     14.65 o 
  -5   8   5     2554.53     2385.31    144.26 o 
  -4   8   5     5709.69     5296.88    181.91 o 
  -3   8   5     2708.19     2564.76    104.15 o 
  -2   8   5       54.08       51.81      8.77 o 
  -1   8   5     3000.09     3125.48     89.17 o 
   0   8   5     9775.51     9570.52    289.89 o 
   1   8   5     5757.84     5726.34    157.25 o 
   2   8   5      810.14      909.08     40.81 o 
   3   8   5     4579.56     4608.89    160.32 o 
   4   8   5     3136.94     3115.98    113.37 o 
   5   8   5      496.20      443.77     29.63 o 
   6   8   5      483.25      430.13     34.09 o 
   7   8   5     2574.31     2554.26     98.36 o 
   8   8   5     1497.92     1641.11     69.22 o 
   9   8   5      122.98      130.57     26.73 o 
  10   8   5       54.06       66.05     35.10 o 
  11   8   5      364.29      357.95     43.58 o 
  12   8   5      382.35      343.56     47.83 o 
 -14   9   5      361.97      300.19     47.06 o 
 -13   9   5     1476.61     1488.15     70.04 o 
 -12   9   5      667.60      687.88     74.02 o 
 -11   9   5      143.35      143.41     37.12 o 
 -10   9   5     3014.59     2841.99    109.67 o 
  -9   9   5     6556.94     6598.65    207.50 o 
  -8   9   5     1785.62     1748.02     65.23 o 
  -7   9   5      181.13      170.86     23.74 o 
  -6   9   5    12733.10    12530.32    375.56 o 
  -5   9   5    10525.61    10166.74    306.06 o 
  -4   9   5     2044.36     2098.08     70.88 o 
  -3   9   5     1900.60     1841.89     56.23 o 
  -2   9   5    16382.89    16801.17    451.41 o 
  -1   9   5    16471.93    16745.61    492.24 o 
   0   9   5      199.93      245.24     13.36 o 
   1   9   5    10582.08    10299.77    362.54 o 
   2   9   5    18667.03    19055.33    733.08 o 
   3   9   5     7186.56     6172.09    212.09 o 
   4   9   5        7.06       -6.29      9.99 o 
   5   9   5     5688.05     5415.45    287.91 o 
   6   9   5     5548.45     5235.27    184.95 o 
   7   9   5     1546.55     1491.20     71.85 o 
   8   9   5      307.36      257.72     24.51 o 
   9   9   5     1834.14     1772.24     89.67 o 
  10   9   5     1877.55     2018.03    116.06 o 
  11   9   5      104.50       88.24     26.84 o 
  12   9   5      243.79      299.94     41.77 o 
 -13  10   5        3.13       37.63     19.57 o 
 -12  10   5        1.82       -0.10     15.70 o 
 -11  10   5       64.79       36.66     14.44 o 
 -10  10   5       18.04       48.38     15.20 o 
  -9  10   5       30.56       69.94     16.34 o 
  -8  10   5       65.22       79.64     14.93 o 
  -7  10   5      211.71      163.87     18.25 o 
  -6  10   5      494.56      521.70     30.09 o 
  -5  10   5      281.39      301.66     22.08 o 
  -4  10   5       20.88       28.23      9.84 o 
  -3  10   5      425.88      475.04     24.40 o 
  -2  10   5        0.22       13.89      7.12 o 
  -1  10   5       65.58       77.89      9.31 o 
   0  10   5      147.68      183.82     11.88 o 
   1  10   5      271.92      281.42     24.66 o 
   2  10   5      113.41      140.89     20.35 o 
   3  10   5       16.73       97.44     44.55 o 
   4  10   5      645.86      640.73     43.70 o 
   5  10   5      351.47      364.07     28.02 o 
   6  10   5      176.93      200.51     22.91 o 
   7  10   5       27.71       26.02     17.36 o 
   8  10   5      120.97      120.07     19.49 o 
   9  10   5       72.22       62.35     19.58 o 
  10  10   5       11.63       69.33     22.81 o 
  11  10   5       65.88       86.91     26.68 o 
  12  10   5        0.26       11.90     26.13 o 
 -13  11   5     1060.55      994.85    125.24 o 
 -12  11   5      399.23      399.21     32.03 o 
 -11  11   5       36.50       37.92     15.42 o 
 -10  11   5     1422.13     1362.85    101.87 o 
  -9  11   5     4045.62     4119.17    135.76 o 
  -8  11   5     2547.63     2485.57     93.64 o 
  -7  11   5      212.84      153.78     18.02 o 
  -6  11   5     9074.79     8874.95    381.66 o 
  -5  11   5     6309.10     6479.80    223.09 o 
  -4  11   5     1700.45     1813.98     63.80 o 
  -3  11   5     1072.58     1027.34     42.42 o 
  -2  11   5     8230.73     8230.23    225.75 o 
  -1  11   5     9957.25     9544.57    324.95 o 
   0  11   5      595.38      640.71     27.94 o 
   1  11   5     3792.37     4203.29    148.71 o 
   2  11   5     7767.98     7783.64    265.22 o 
   3  11   5     5517.35     5665.72    197.16 o 
   4  11   5     1206.31     1260.62     55.71 o 
   5  11   5     2535.39     2409.19     93.09 o 
   6  11   5     5369.66     5238.25    186.25 o 
   7  11   5     2041.00     2087.94    104.42 o 
   8  11   5       31.65       41.26     16.56 o 
   9  11   5     1312.72     1383.72     64.92 o 
  10  11   5     1342.15     1316.30    117.35 o 
  11  11   5       29.59       65.83     26.30 o 
 -13  12   5        1.61       -2.35     26.13 o 
 -12  12   5      261.31      260.57     26.82 o 
 -11  12   5     1119.84     1092.72     51.09 o 
 -10  12   5      384.88      370.57     28.99 o 
  -9  12   5        7.82       10.53     13.29 o 
  -8  12   5      959.16     1048.75     46.53 o 
  -7  12   5     2540.96     2462.59     85.96 o 
  -6  12   5      901.24      820.95     49.06 o 
  -5  12   5      301.31      260.51     23.28 o 
  -4  12   5     1982.19     1942.54     68.18 o 
  -3  12   5     3931.95     3787.39    120.52 o 
  -2  12   5      867.93      949.02     35.52 o 
  -1  12   5     1871.04     1838.58     57.06 o 
   0  12   5     3991.03     3856.98    121.75 o 
   1  12   5     2988.17     3095.47    119.28 o 
   2  12   5      361.12      371.76     39.85 o 
   3  12   5     2783.15     2693.87    101.84 o 
   4  12   5     2630.54     2690.35    102.80 o 
   5  12   5      519.64      494.86     33.87 o 
   6  12   5      292.60      286.41     26.17 o 
   7  12   5     1241.69     1187.54     56.19 o 
   8  12   5      891.10      891.36     47.97 o 
   9  12   5      186.90      144.91     23.44 o 
  10  12   5       71.89       66.95     22.55 o 
  11  12   5      344.59      290.88     92.70 o 
 -13  13   5      344.43      381.65     44.94 o 
 -12  13   5       69.73       91.42     27.71 o 
 -11  13   5       71.46       82.12     18.71 o 
 -10  13   5      343.99      353.28     28.56 o 
  -9  13   5      577.55      599.31     42.38 o 
  -8  13   5      772.27      771.01     39.69 o 
  -7  13   5      132.78      147.11     18.14 o 
  -6  13   5     2049.30     2012.62     72.75 o 
  -5  13   5     1122.88     1147.15     85.53 o 
  -4  13   5      415.93      464.25     27.94 o 
  -3  13   5      663.82      660.25     31.62 o 
  -2  13   5     3522.64     3797.80    200.33 o 
  -1  13   5     2416.53     2371.26     79.17 o 
   0  13   5        1.06        7.72     11.03 o 
   1  13   5     2955.18     2925.63    108.61 o 
   2  13   5     3991.54     3932.19    141.66 o 
   3  13   5      718.16      760.86     80.87 o 
   4  13   5      159.09      170.73     29.18 o 
   5  13   5     1965.76     1985.05     80.97 o 
   6  13   5     1535.60     1475.89    119.74 o 
   7  13   5      319.57      355.71     30.31 o 
   8  13   5       29.24       26.16     17.32 o 
   9  13   5      252.84      279.00     33.05 o 
  10  13   5      300.04      224.22     31.32 o 
  11  13   5        0.52       33.67     24.84 o 
 -12  14   5      569.63      544.18     52.53 o 
 -11  14   5     2018.04     2013.62     88.73 o 
 -10  14   5     1034.68     1050.48     50.55 o 
  -9  14   5       89.25       41.14     15.16 o 
  -8  14   5     2564.70     2447.81     87.90 o 
  -7  14   5     4210.65     4478.70    145.59 o 
  -6  14   5      185.58      217.58     20.52 o 
  -5  14   5     1261.99     1301.95     52.02 o 
  -4  14   5     4349.92     4215.72    135.79 o 
  -3  14   5     3089.99     3149.89    104.18 o 
  -2  14   5      652.93      613.52     35.32 o 
  -1  14   5     1393.68     1409.32     51.89 o 
   0  14   5     6352.53     6362.16    220.55 o 
   1  14   5     3142.98     2975.81    111.21 o 
   2  14   5        2.14       -2.12     11.52 o 
   3  14   5     2184.66     2264.87     88.65 o 
   4  14   5     2770.81     2649.07    116.62 o 
   5  14   5     1581.86     1574.29     67.65 o 
   6  14   5      207.15      203.67     23.10 o 
   7  14   5     1861.86     1861.11     79.04 o 
   8  14   5     2003.16     1946.12     83.50 o 
   9  14   5      440.07      412.13     41.13 o 
  10  14   5      187.93      151.56     27.83 o 
  11  14   5      556.69      506.85     48.00 o 
 -12  15   5        5.00       33.45     24.24 o 
 -11  15   5       69.52      105.40     29.29 o 
 -10  15   5        0.79       12.81     15.31 o 
  -9  15   5       25.04       -4.13     13.10 o 
  -8  15   5       12.36       52.99     16.22 o 
  -7  15   5       15.38       31.31     14.69 o 
  -6  15   5       34.72       31.34     13.71 o 
  -5  15   5       55.43       59.10     14.08 o 
  -4  15   5      496.87      486.01     30.23 o 
  -3  15   5      679.44      677.53     38.35 o 
  -2  15   5       45.17       19.04     12.75 o 
  -1  15   5      830.08      778.94     41.11 o 
   0  15   5     1483.16     1563.70     66.02 o 
   1  15   5      401.05      382.86     29.06 o 
   2  15   5       50.87       27.50     14.49 o 
   3  15   5      377.81      380.10     29.80 o 
   4  15   5        6.32       23.91     15.63 o 
   5  15   5      143.29      166.99     22.40 o 
   6  15   5       33.21       24.00     14.39 o 
   7  15   5       18.13       18.53     17.08 o 
   8  15   5       15.08       14.52     22.35 o 
   9  15   5        3.13        7.32     19.84 o 
  10  15   5        0.79      -18.61     18.61 o 
 -11  16   5     1260.62     1404.53     84.07 o 
 -10  16   5      647.52      581.45     43.97 o 
  -9  16   5      115.69       89.66     18.32 o 
  -8  16   5     1995.90     1988.49     75.65 o 
  -7  16   5     3378.31     3427.45    116.68 o 
  -6  16   5      273.95      283.01     32.03 o 
  -5  16   5     1015.78     1049.29     58.58 o 
  -4  16   5     6675.80     6132.15    192.12 o 
  -3  16   5     6702.48     6866.57    238.71 o 
  -2  16   5      703.51      650.34     37.27 o 
  -1  16   5     1828.93     1772.33     87.08 o 
   0  16   5     9815.10     9671.41    329.67 o 
   1  16   5     5970.36     6171.49    269.73 o 
   2  16   5        9.02       21.57     14.20 o 
   3  16   5     3045.07     2963.23    113.05 o 
   4  16   5     3572.15     4009.12    147.89 o 
   5  16   5     1389.39     1364.89     62.51 o 
   6  16   5      308.30      306.29     41.14 o 
   7  16   5     1576.40     1615.75     74.58 o 
   8  16   5     1452.62     1311.61     76.37 o 
   9  16   5      338.56      349.96     39.24 o 
  10  16   5      131.80      131.68     29.92 o 
 -11  17   5        1.09       12.88     23.56 o 
 -10  17   5      464.04      442.47     39.69 o 
  -9  17   5      988.97      973.10     49.03 o 
  -8  17   5      487.88      515.27     44.42 o 
  -7  17   5      273.13      336.14     28.00 o 
  -6  17   5     1541.20     1556.89     97.70 o 
  -5  17   5     1884.00     1902.61     71.10 o 
  -4  17   5      471.11      439.30     32.99 o 
  -3  17   5      314.27      335.48     28.33 o 
  -2  17   5     2953.85     2798.56    107.10 o 
  -1  17   5     2926.43     2812.05    126.95 o 
   0  17   5      198.74      208.66     23.12 o 
   1  17   5     1455.66     1452.29     64.27 o 
   2  17   5     3099.88     3009.95    138.64 o 
   3  17   5      888.10      845.18     45.71 o 
   4  17   5       40.92       41.49     16.99 o 
   5  17   5      778.11      838.30     56.51 o 
   6  17   5     1372.48     1343.56     67.31 o 
   7  17   5      302.08      248.28     33.49 o 
   8  17   5       16.67       26.37     21.45 o 
   9  17   5      363.54      365.06     41.02 o 
 -11  18   5      292.80      260.34     58.18 o 
 -10  18   5       86.88      100.35     30.96 o 
  -9  18   5       58.54       52.71     21.16 o 
  -8  18   5      328.78      348.20     28.88 o 
  -7  18   5      320.30      349.99     29.06 o 
  -6  18   5       17.05       45.60     16.02 o 
  -5  18   5      131.11       96.48     23.45 o 
  -4  18   5     1201.45     1344.94     66.00 o 
  -3  18   5     1989.60     2001.83     81.95 o 
  -2  18   5      205.17      218.25     29.74 o 
  -1  18   5      103.55      110.47     31.84 o 
   0  18   5     1392.67     1262.23     69.25 o 
   1  18   5     2292.90     2280.92    120.70 o 
   2  18   5       19.99       40.04     15.95 o 
   3  18   5      497.30      518.95     37.00 o 
   4  18   5      675.84      613.40     41.19 o 
   5  18   5      285.49      256.91     27.37 o 
   6  18   5       28.80       23.88     19.93 o 
   7  18   5      239.19      199.20     31.52 o 
   8  18   5      285.37      337.34     39.67 o 
   9  18   5      139.94      145.42     29.92 o 
 -10  19   5      638.05      654.42     75.45 o 
  -9  19   5     1555.08     1651.74     78.74 o 
  -8  19   5      469.24      459.06     66.19 o 
  -7  19   5      349.94      293.55     27.11 o 
  -6  19   5     1748.35     1858.25    113.47 o 
  -5  19   5     1615.00     1793.37     77.12 o 
  -4  19   5       58.70       29.96     15.80 o 
  -3  19   5      463.18      458.14     33.90 o 
  -2  19   5     2210.26     2099.67    101.87 o 
  -1  19   5     1197.08     1242.08     69.04 o 
   0  19   5       67.51       24.02     18.82 o 
   1  19   5     1588.68     1529.19     67.08 o 
   2  19   5     2391.70     2501.17     99.71 o 
   3  19   5     1184.87     1160.99     56.09 o 
   4  19   5        2.64       -5.45     14.21 o 
   5  19   5     1281.97     1292.91     68.04 o 
   6  19   5     1651.90     1799.82     92.60 o 
   7  19   5      426.49      420.16     66.92 o 
   8  19   5       53.80       41.38     22.37 o 
  -9  20   5       35.05       73.63     38.89 o 
  -8  20   5        2.53       13.80     18.44 o 
  -7  20   5      133.92      126.91     23.44 o 
  -6  20   5       99.91       74.39     22.73 o 
  -5  20   5       41.54       40.04     17.02 o 
  -4  20   5        0.37      -12.01     15.60 o 
  -3  20   5       27.72       20.83     18.74 o 
  -2  20   5      143.53      121.35     24.83 o 
  -1  20   5        0.87        7.96     18.32 o 
   0  20   5      193.66      182.81     28.36 o 
   1  20   5        7.90       28.36     19.54 o 
   2  20   5       56.30       60.83     18.33 o 
   3  20   5        6.07       14.33     15.94 o 
   4  20   5       23.52       -1.27     15.70 o 
   5  20   5       57.10       76.38     20.30 o 
   6  20   5        8.91      -13.36     18.49 o 
   7  20   5        1.39      -16.15     19.10 o 
   8  20   5        7.89      -17.69     17.69 o 
  -9  21   5      892.40      965.58     89.91 o 
  -8  21   5      333.70      373.31     37.37 o 
  -7  21   5       53.06       71.99     24.08 o 
  -6  21   5     1100.12     1179.52    136.70 o 
  -5  21   5     1664.74     1716.32     83.55 o 
  -4  21   5      229.16      223.73     28.61 o 
  -3  21   5      577.09      563.34     47.69 o 
  -2  21   5     2760.91     2713.05    126.38 o 
  -1  21   5     1179.72     1208.95     69.13 o 
   0  21   5        5.14      -15.12     19.60 o 
   1  21   5     2130.18     1990.20     99.04 o 
   2  21   5     2365.00     2294.07    110.81 o 
   3  21   5      885.04      914.40     50.64 o 
   4  21   5       38.63       -5.76     16.38 o 
   5  21   5      992.37     1063.22     66.08 o 
   6  21   5      842.08      813.74     66.52 o 
   7  21   5      134.35       94.22     31.97 o 
  -8  22   5      310.01      291.84     48.75 o 
  -7  22   5      747.58      867.41     63.60 o 
  -6  22   5      241.44      229.27     53.11 o 
  -5  22   5       76.62       22.77     16.46 o 
  -4  22   5      736.93      741.24     79.18 o 
  -3  22   5      821.88      897.70     69.42 o 
  -2  22   5      129.67      151.69     27.43 o 
  -1  22   5      148.12      146.94     29.20 o 
   0  22   5     1003.11      993.80     65.49 o 
   1  22   5      681.38      676.64     58.14 o 
   2  22   5      172.76      112.24     26.84 o 
   3  22   5       48.98       53.48     19.35 o 
   4  22   5      686.38      691.28     46.97 o 
   5  22   5      498.68      483.64     46.10 o 
   6  22   5        9.33       19.00     21.95 o 
  -7  23   5       37.77       34.46     28.14 o 
  -6  23   5      464.33      354.47     48.47 o 
  -5  23   5      351.35      358.75     40.57 o 
  -4  23   5        9.57       37.22     21.73 o 
  -3  23   5      311.23      374.13     82.65 o 
  -2  23   5      625.31      660.69     53.62 o 
  -1  23   5      180.29      189.82     30.91 o 
   0  23   5        0.10        0.57     18.82 o 
   1  23   5      342.76      337.91     38.32 o 
   2  23   5      558.99      458.14     44.82 o 
   3  23   5      454.85      508.23     48.31 o 
   4  23   5       21.17       35.44     25.35 o 
   5  23   5      126.25       76.45     24.74 o 
  -6  24   5      170.44      174.40     30.96 o 
  -5  24   5      152.25      145.71     37.63 o 
  -4  24   5     1329.52     1379.80    125.24 o 
  -3  24   5     1140.28     1219.34     73.32 o 
  -2  24   5      109.73       67.27     24.91 o 
  -1  24   5      439.92      387.77     42.95 o 
   0  24   5     1637.42     1672.80     88.87 o 
   1  24   5      840.21      920.67     62.05 o 
   2  24   5        5.02        0.56     21.83 o 
   3  24   5      524.47      583.61     51.35 o 
   4  24   5     1062.02     1229.97     77.57 o 
  -4  25   5        3.60       61.52     32.57 o 
  -3  25   5        0.06       25.83     26.84 o 
  -2  25   5        0.15        5.02     21.53 o 
  -1  25   5        4.28      -19.60     19.60 o 
   0  25   5       24.57       25.68     21.88 o 
   1  25   5        1.02       11.53     21.98 o 
   2  25   5        4.88        1.79     20.63 o 
   3  25   5        0.60        5.84     26.06 o 
  -1  26   5      275.67      280.19     37.19 o 
   0  26   5      721.68      901.32    108.47 o 
 -14   0   6      761.99      886.43     77.75 o 
 -13   0   6     2149.29     2133.50    128.95 o 
 -12   0   6      482.34      538.66     54.71 o 
 -11   0   6      700.11      682.89     60.24 o 
 -10   0   6     6367.51     6543.07    324.59 o 
  -9   0   6     4441.33     4696.78    237.42 o 
  -8   0   6      128.76      130.54     63.11 o 
  -7   0   6     2146.35     2267.61    121.68 o 
  -6   0   6     9481.05     9652.01    372.70 o 
  -5   0   6    12999.84    13247.66    506.89 o 
  -4   0   6      434.48      456.72     27.64 o 
  -3   0   6    20370.98    19710.04   1271.93 o 
  -2   0   6    34341.72    33814.57   2027.31 o 
  -1   0   6    13032.76    13091.88    863.85 o 
   0   0   6     1326.96     1305.03     57.31 o 
   1   0   6    33116.50    32578.64   1227.88 o 
   2   0   6    11172.26    11204.04    428.71 o 
   3   0   6     7955.68     8690.41    334.75 o 
   4   0   6     3964.14     4187.66    166.39 o 
   5   0   6    11067.76    10732.73    726.29 o 
   6   0   6     7166.80     6786.92    662.68 o 
   7   0   6      379.51      432.91     61.14 o 
   8   0   6     2121.30     2110.32    166.66 o 
   9   0   6     3575.80     3473.16    257.38 o 
  10   0   6     1708.89     1474.27    130.17 o 
  11   0   6        3.59       13.81     31.56 o 
  12   0   6      884.52      907.24     99.60 o 
 -14   1   6       34.80       51.68     20.64 o 
 -13   1   6       14.43       45.22     19.19 o 
 -12   1   6      149.97      131.57     21.29 o 
 -11   1   6      276.29      286.11     27.86 o 
 -10   1   6       57.66      107.90     19.35 o 
  -9   1   6      675.55      709.67     39.54 o 
  -8   1   6      604.21      607.79     39.78 o 
  -7   1   6      312.99      296.06     20.33 o 
  -6   1   6       61.10       81.70     10.39 o 
  -5   1   6      397.27      381.65     19.92 o 
  -4   1   6     2870.29     2997.58     86.32 o 
  -3   1   6     1108.03     1135.86     39.99 o 
  -2   1   6      240.88      282.07     22.35 o 
  -1   1   6     1288.15     1266.94     45.68 o 
   0   1   6     1053.97     1027.26     33.20 o 
   1   1   6      369.32      446.15     19.06 o 
   2   1   6      544.36      539.81     27.48 o 
   3   1   6     1479.77     1446.78     44.73 o 
   4   1   6      567.33      630.59     26.74 o 
   5   1   6      272.67      256.86     21.68 o 
   6   1   6       13.57       48.78     15.67 o 
   7   1   6      162.20      191.35     28.37 o 
   8   1   6      317.48      332.59     38.66 o 
   9   1   6        9.49       59.54     29.58 o 
  10   1   6       70.65       72.07     25.55 o 
  11   1   6      144.54      108.50     29.33 o 
  12   1   6       75.13      117.30     32.54 o 
 -14   2   6      452.01      488.45     40.35 o 
 -13   2   6     1282.83     1258.19     61.84 o 
 -12   2   6      246.47      185.56     26.76 o 
 -11   2   6      380.74      361.38     30.89 o 
 -10   2   6     3635.73     3387.98    184.18 o 
  -9   2   6     2482.29     2553.32    113.85 o 
  -8   2   6      557.30      518.03     40.57 o 
  -7   2   6     1116.59     1104.83     42.82 o 
  -6   2   6     6362.34     6548.39    199.50 o 
  -5   2   6    12768.93    13314.39    359.23 o 
  -4   2   6      252.21      224.12     18.49 o 
  -3   2   6    10365.50    10533.73    312.49 o 
  -2   2   6    25539.43    24259.65    857.26 o 
  -1   2   6     4862.14     5243.90    158.76 o 
   0   2   6     3698.54     4131.73    161.84 o 
   1   2   6    17042.36    16190.43    460.07 o 
   2   2   6     3157.55     3343.28     94.64 o 
   3   2   6     2714.91     2667.30     76.83 o 
   4   2   6     1164.20     1267.77     50.11 o 
   5   2   6     3711.27     3974.56    139.77 o 
   6   2   6     3688.63     3675.46    151.02 o 
   7   2   6      551.84      670.21     49.24 o 
   8   2   6      905.48      969.42     66.59 o 
   9   2   6     1942.45     1998.38    114.70 o 
  10   2   6      957.58      976.21     69.38 o 
  11   2   6        2.90       -5.08     21.19 o 
  12   2   6      655.88      612.08    198.21 o 
 -14   3   6      313.79      343.48     45.41 o 
 -13   3   6       69.22       89.75     21.29 o 
 -12   3   6     1092.60     1106.32     55.54 o 
 -11   3   6     1912.40     2039.39     84.43 o 
 -10   3   6      350.95      354.95     31.88 o 
  -9   3   6     2209.83     2106.12     83.42 o 
  -8   3   6     4700.87     4862.60    157.68 o 
  -7   3   6     2046.72     2085.44     71.79 o 
  -6   3   6        3.17       -5.75      8.21 o 
  -5   3   6     3507.00     3538.10    101.04 o 
  -4   3   6    21738.81    21953.54    644.13 o 
  -3   3   6    12658.56    11863.10    577.88 o 
  -2   3   6        8.02       42.50     11.94 o 
  -1   3   6    14937.02    14438.18    386.95 o 
   0   3   6    12810.70    13089.88    431.30 o 
   1   3   6     2596.64     2537.55     85.32 o 
   2   3   6       10.01        3.78      4.91 o 
   3   3   6    10548.75    11390.04    378.29 o 
   4   3   6     6064.85     6003.83    204.99 o 
   5   3   6      550.34      563.16     30.81 o 
   6   3   6     1024.69     1106.17     48.48 o 
   7   3   6     1971.23     2042.10    136.63 o 
   8   3   6     1656.30     1710.70     80.34 o 
   9   3   6        2.19      -17.77     17.77 o 
  10   3   6      543.59      544.34     70.51 o 
  11   3   6      702.49      684.04     61.71 o 
  12   3   6      336.87      351.75     45.96 o 
 -14   4   6       55.63       13.58     18.32 o 
 -13   4   6      123.95      109.94     21.19 o 
 -12   4   6        0.97        8.70     18.74 o 
 -11   4   6      178.42      167.06     31.72 o 
 -10   4   6      474.36      488.38     40.12 o 
  -9   4   6       84.19       52.97     15.29 o 
  -8   4   6      217.55      218.22     19.91 o 
  -7   4   6      612.45      525.31     28.05 o 
  -6   4   6      623.48      522.96     26.07 o 
  -5   4   6     1078.47     1152.24     47.19 o 
  -4   4   6       16.01       40.75      7.99 o 
  -3   4   6      113.20      115.88     10.03 o 
  -2   4   6      165.77      121.54     15.65 o 
  -1   4   6      365.75      346.01     16.73 o 
   0   4   6        1.34       14.35      6.15 o 
   1   4   6      987.66      982.39     32.06 o 
   2   4   6      270.55      223.48     12.16 o 
   3   4   6      730.59      799.95     32.96 o 
   4   4   6       11.20       37.37     11.69 o 
   5   4   6      132.00      151.43     16.71 o 
   6   4   6      496.37      477.27     29.73 o 
   7   4   6      130.65      149.64     21.71 o 
   8   4   6       18.72       42.90     28.10 o 
   9   4   6       90.63       72.74     19.44 o 
  10   4   6       11.34       15.56     21.48 o 
  11   4   6        0.23        0.00     24.41 o 
  12   4   6      138.77      174.30     35.48 o 
 -14   5   6      457.87      450.39     38.07 o 
 -13   5   6       35.72       13.38     16.62 o 
 -12   5   6     1480.19     1617.62     71.94 o 
 -11   5   6     3146.47     3173.25    121.75 o 
 -10   5   6      586.12      620.56     39.56 o 
  -9   5   6      906.91      880.25     39.88 o 
  -8   5   6     7767.30     7585.05    257.41 o 
  -7   5   6     2160.37     2118.60     73.64 o 
  -6   5   6       91.15      102.60     13.21 o 
  -5   5   6     4093.54     4206.15    147.79 o 
  -4   5   6    18948.82    18746.75    528.42 o 
  -3   5   6    16214.12    16020.46    546.56 o 
  -2   5   6      167.75      289.02     14.97 o 
  -1   5   6    13228.61    14124.96    379.76 o 
   0   5   6    19951.41    19950.25    585.47 o 
   1   5   6     9279.70     8926.03    265.09 o 
   2   5   6      430.76      360.44     22.63 o 
   3   5   6    10216.98    11179.40    372.88 o 
   4   5   6    10908.49    11071.34    370.16 o 
   5   5   6      491.93      479.40     29.58 o 
   6   5   6     1552.43     1549.85     66.47 o 
   7   5   6     3725.34     3819.55    158.44 o 
   8   5   6     3248.18     3253.51    138.13 o 
   9   5   6       47.24       26.37     20.75 o 
  10   5   6      583.07      623.14     67.55 o 
  11   5   6     1211.94     1205.97     82.27 o 
  12   5   6      615.63      525.58     54.34 o 
 -14   6   6       83.18      103.47     23.13 o 
 -13   6   6      215.98      204.98     26.41 o 
 -12   6   6      220.03      237.70     27.48 o 
 -11   6   6        4.62       21.53     19.70 o 
 -10   6   6      508.36      515.98     38.00 o 
  -9   6   6     1073.57     1030.19     44.93 o 
  -8   6   6       48.74       53.65     14.55 o 
  -7   6   6       26.39       30.61     11.24 o 
  -6   6   6      616.32      581.62     31.73 o 
  -5   6   6      454.61      505.83     27.46 o 
  -4   6   6        2.87       14.04      6.39 o 
  -3   6   6      689.97      700.86     26.00 o 
  -2   6   6     2623.23     2760.10     80.05 o 
  -1   6   6     1440.96     1513.15     46.86 o 
   0   6   6        1.59        9.51      6.13 o 
   1   6   6      106.05      208.61     11.93 o 
   2   6   6     1407.47     1405.50    119.41 o 
   3   6   6      324.98      303.04     22.60 o 
   4   6   6      154.16      156.66     18.11 o 
   5   6   6      667.68      685.60     36.40 o 
   6   6   6      229.17      237.72     22.95 o 
   7   6   6       10.75       38.09     14.69 o 
   8   6   6      373.67      418.72     55.64 o 
   9   6   6      324.98      309.67     36.24 o 
  10   6   6      255.98      262.93     29.56 o 
  11   6   6        6.77       28.50     25.07 o 
  12   6   6       25.60       18.96     26.95 o 
 -14   7   6      216.62      209.31     28.45 o 
 -13   7   6       64.12       37.82     18.52 o 
 -12   7   6     1338.54     1476.20     86.97 o 
 -11   7   6     2343.52     2219.44    118.99 o 
 -10   7   6      380.39      407.81     29.34 o 
  -9   7   6      277.05      301.74     24.81 o 
  -8   7   6     6462.46     6342.85    198.00 o 
  -7   7   6     2277.89     2321.70     89.48 o 
  -6   7   6        1.55        6.96     10.55 o 
  -5   7   6     4750.95     4986.62    155.66 o 
  -4   7   6    11077.45    10370.12    427.99 o 
  -3   7   6     6859.13     6942.99    191.45 o 
  -2   7   6       33.44       64.75     12.84 o 
  -1   7   6    12180.56    12551.26    338.55 o 
   0   7   6    11870.48    11820.59    319.63 o 
   1   7   6     4299.27     4435.96    136.17 o 
   2   7   6      820.49      887.13     40.87 o 
   3   7   6     6255.79     6380.18    251.83 o 
   4   7   6     6034.84     5937.15    248.66 o 
   5   7   6      106.23      112.89     17.24 o 
   6   7   6     1782.89     1683.70     72.45 o 
   7   7   6     4591.33     4116.76    151.59 o 
   8   7   6     2885.32     2987.19    129.02 o 
   9   7   6       21.31       52.20     18.64 o 
  10   7   6      536.59      534.66     42.04 o 
  11   7   6      879.14      904.51     69.36 o 
  12   7   6      342.64      251.46     55.22 o 
 -13   8   6     1000.98      921.33     54.61 o 
 -12   8   6      118.61      143.39     26.66 o 
 -11   8   6      445.86      443.35     35.19 o 
 -10   8   6     2498.40     2504.02     89.53 o 
  -9   8   6     2564.51     2575.54    122.01 o 
  -8   8   6        4.56       25.95     11.21 o 
  -7   8   6      585.93      546.10     31.83 o 
  -6   8   6     7327.70     7187.59    220.40 o 
  -5   8   6     5799.56     5829.10    180.62 o 
  -4   8   6      305.66      338.17     26.82 o 
  -3   8   6     7152.27     7740.01    212.91 o 
  -2   8   6    18437.45    18595.20    498.12 o 
  -1   8   6     6643.57     6975.38    190.70 o 
   0   8   6     2178.46     2312.67     74.43 o 
   1   8   6     7483.45     7774.77    263.02 o 
   2   8   6     7942.45     7689.22    260.93 o 
   3   8   6      594.36      621.35     33.12 o 
   4   8   6      829.18      882.66     46.52 o 
   5   8   6     3593.97     3604.21    149.71 o 
   6   8   6     1955.58     1943.74     84.69 o 
   7   8   6       85.95      128.18     19.87 o 
   8   8   6      845.25      872.72     49.82 o 
   9   8   6     1032.93     1002.86     56.55 o 
  10   8   6      578.95      616.95     45.05 o 
  11   8   6       13.15       -4.79     18.97 o 
 -13   9   6       46.08       50.18     20.95 o 
 -12   9   6      363.85      342.33     31.87 o 
 -11   9   6      329.92      310.96     27.38 o 
 -10   9   6       74.87       98.68     18.47 o 
  -9   9   6       13.34       27.73     13.27 o 
  -8   9   6      994.07     1039.45     45.27 o 
  -7   9   6      519.55      492.84     30.08 o 
  -6   9   6      173.99      180.44     28.80 o 
  -5   9   6      353.54      363.12     26.47 o 
  -4   9   6      515.84      508.32     27.17 o 
  -3   9   6      290.00      368.85     22.12 o 
  -2   9   6       50.73       69.70      9.49 o 
  -1   9   6      700.63      657.64     27.80 o 
   0   9   6     1358.16     1344.16     57.09 o 
   1   9   6      208.86      225.56     20.12 o 
   2   9   6      290.46      297.04     44.68 o 
   3   9   6     1134.04     1207.88     66.61 o 
   4   9   6       47.19       39.84     15.97 o 
   5   9   6      415.72      455.43     32.16 o 
   6   9   6     1014.92     1015.80     55.95 o 
   7   9   6      565.35      522.87     36.38 o 
   8   9   6      119.10      105.33     19.31 o 
   9   9   6        8.81        7.94     20.70 o 
  10   9   6       23.78       31.44     35.50 o 
  11   9   6       17.67       13.98     23.99 o 
 -13  10   6     1066.28     1109.60     60.14 o 
 -12  10   6      109.02       52.69     22.49 o 
 -11  10   6      478.05      411.85     34.31 o 
 -10  10   6     2851.61     2674.74    126.49 o 
  -9  10   6     2787.65     2822.15     98.86 o 
  -8  10   6      198.14      190.11     23.84 o 
  -7  10   6     1662.25     1709.42     64.09 o 
  -6  10   6    10929.36    10353.62    314.33 o 
  -5  10   6     5982.84     5871.51    204.21 o 
  -4  10   6      561.35      602.06     29.66 o 
  -3  10   6     6324.31     6514.65    199.55 o 
  -2  10   6    13020.16    13260.82    359.54 o 
  -1  10   6     6106.34     5914.93    164.52 o 
   0  10   6     1490.55     1645.98     65.38 o 
   1  10   6    12013.87    11852.57    461.88 o 
   2  10   6    11150.33    11049.21    371.98 o 
   3  10   6     2124.65     2119.10     82.50 o 
   4  10   6       49.10       33.43     14.09 o 
   5  10   6     4534.18     4473.90    160.92 o 
   6  10   6     5313.59     4972.35    182.62 o 
   7  10   6      823.38      841.23    100.89 o 
   8  10   6      390.07      385.12     38.57 o 
   9  10   6     1518.78     1551.30     92.63 o 
  10  10   6     1072.44     1144.42     63.70 o 
  11  10   6        9.53       22.83     24.69 o 
 -13  11   6        4.22       19.47     22.37 o 
 -12  11   6      102.41       58.84     19.52 o 
 -11  11   6      299.84      245.64     27.80 o 
 -10  11   6       44.46       51.70     16.04 o 
  -9  11   6      140.87      171.09     20.70 o 
  -8  11   6      526.52      505.64     32.44 o 
  -7  11   6      235.35      231.70     21.46 o 
  -6  11   6      276.82      307.41     23.90 o 
  -5  11   6     1341.16     1333.46     51.83 o 
  -4  11   6     1734.61     1604.72     58.29 o 
  -3  11   6     1092.03     1184.02     47.34 o 
  -2  11   6       31.46       40.68     10.27 o 
  -1  11   6     3405.91     3533.97    227.45 o 
   0  11   6     2381.47     2322.96     88.37 o 
   1  11   6      402.34      420.25     29.01 o 
   2  11   6      520.80      612.80     36.69 o 
   3  11   6     1895.05     1778.01     72.44 o 
   4  11   6     1366.44     1420.26     61.09 o 
   5  11   6       32.54       61.24     16.95 o 
   6  11   6      181.63      246.11     25.58 o 
   7  11   6      646.55      692.93     55.94 o 
   8  11   6      144.63      121.59     26.62 o 
   9  11   6        1.55       11.30     16.42 o 
  10  11   6      161.94      155.65     26.18 o 
  11  11   6      177.81      233.39     39.17 o 
 -13  12   6      474.10      510.82     79.88 o 
 -12  12   6       36.61       28.21     17.95 o 
 -11  12   6      328.57      324.40     29.43 o 
 -10  12   6     1215.69     1265.76     55.75 o 
  -9  12   6     1074.07     1115.33     50.05 o 
  -8  12   6      276.36      280.57     24.42 o 
  -7  12   6      248.73      205.73     20.61 o 
  -6  12   6     5009.30     5368.06    283.67 o 
  -5  12   6     2799.72     2679.92     91.42 o 
  -4  12   6     1175.78     1281.51     50.22 o 
  -3  12   6     1113.21     1037.58     41.97 o 
  -2  12   6     3902.46     4022.31    143.73 o 
  -1  12   6     2444.20     2438.13     81.35 o 
   0  12   6      939.43      945.12     44.42 o 
   1  12   6     5638.64     5501.46    194.62 o 
   2  12   6     5183.29     5551.66    251.37 o 
   3  12   6     1270.58     1265.58     56.35 o 
   4  12   6        6.86      -11.70     11.70 o 
   5  12   6     2326.84     2189.20     87.57 o 
   6  12   6     3531.02     3475.24    130.23 o 
   7  12   6      429.94      379.96     32.35 o 
   8  12   6      175.10      155.21     24.07 o 
   9  12   6      675.13      651.82     44.37 o 
  10  12   6      571.45      411.09     55.22 o 
  11  12   6       18.24       23.19     25.27 o 
 -12  13   6      896.17      848.44     48.59 o 
 -11  13   6     1218.57     1319.28     58.35 o 
 -10  13   6      361.45      379.91     37.00 o 
  -9  13   6      237.22      204.30     23.01 o 
  -8  13   6     1860.07     1921.54     72.71 o 
  -7  13   6     1880.55     1784.31     68.77 o 
  -6  13   6      339.92      397.30     30.88 o 
  -5  13   6     1517.81     1569.96     59.94 o 
  -4  13   6     4229.69     3978.43    128.76 o 
  -3  13   6     4044.49     4138.47    132.11 o 
  -2  13   6       78.86       60.36     13.82 o 
  -1  13   6     4441.27     4368.29    155.57 o 
   0  13   6     5526.59     5528.59    193.40 o 
   1  13   6     1076.65     1136.87     55.75 o 
   2  13   6      443.92      389.66     33.88 o 
   3  13   6     2139.12     2160.94     85.96 o 
   4  13   6     1088.24     1067.45     51.47 o 
   5  13   6       74.04       81.68     18.39 o 
   6  13   6      695.91      737.72     42.96 o 
   7  13   6     1736.26     1757.94     84.97 o 
   8  13   6      744.78      739.10     53.52 o 
   9  13   6       23.26       22.10     18.20 o 
  10  13   6      350.00      426.24     43.37 o 
 -12  14   6        1.69       20.50     21.83 o 
 -11  14   6      235.62      220.83     26.22 o 
 -10  14   6      285.19      306.10     28.35 o 
  -9  14   6      226.89      173.94     22.15 o 
  -8  14   6       10.10       29.15     15.35 o 
  -7  14   6       27.36       14.04     14.82 o 
  -6  14   6     1147.57     1165.98     54.93 o 
  -5  14   6      343.65      327.98     24.90 o 
  -4  14   6       17.64       20.00     12.74 o 
  -3  14   6      526.00      539.11     42.56 o 
  -2  14   6      435.86      446.19     30.84 o 
  -1  14   6       33.33       47.37     17.42 o 
   0  14   6     1678.24     1482.10     78.14 o 
   1  14   6     1882.16     1861.73     76.15 o 
   2  14   6      320.03      290.67     26.07 o 
   3  14   6      116.28       73.14     16.51 o 
   4  14   6      253.76      261.24     30.60 o 
   5  14   6      478.44      449.97     34.14 o 
   6  14   6      199.45      203.58     24.78 o 
   7  14   6        3.62       21.14     17.86 o 
   8  14   6       61.19       84.94     21.29 o 
   9  14   6       42.15       48.28     23.08 o 
  10  14   6       99.48       51.11     23.56 o 
 -11  15   6     1426.68     1524.34     92.08 o 
 -10  15   6      433.26      485.75     35.50 o 
  -9  15   6      498.48      516.63     36.23 o 
  -8  15   6     2981.56     3161.94    110.39 o 
  -7  15   6     2777.41     2683.10    130.42 o 
  -6  15   6        1.46       -3.65     12.13 o 
  -5  15   6     2322.64     2301.42     82.33 o 
  -4  15   6     6246.43     6376.71    200.07 o 
  -3  15   6     4189.88     4278.09    175.50 o 
  -2  15   6        4.88      -17.49     17.65 o 
  -1  15   6     4801.51     4468.84    188.44 o 
   0  15   6     7477.30     7391.73    256.19 o 
   1  15   6     3070.48     2972.17    112.92 o 
   2  15   6      225.30      225.04     23.41 o 
   3  15   6     3803.27     3796.53    140.69 o 
   4  15   6     2582.28     2514.11    100.06 o 
   5  15   6      492.09      510.26     37.27 o 
   6  15   6     1387.59     1221.54     59.29 o 
   7  15   6     2672.32     2594.28    105.48 o 
   8  15   6     1432.48     1339.83     65.13 o 
   9  15   6       81.74       48.67     23.68 o 
  10  15   6      391.66      375.72     86.78 o 
 -11  16   6        6.11       -2.16     21.06 o 
 -10  16   6       66.74       64.61     19.05 o 
  -9  16   6      110.79       91.15     19.23 o 
  -8  16   6       47.97       30.90     16.05 o 
  -7  16   6      209.75      210.85     26.94 o 
  -6  16   6      465.09      490.46     38.23 o 
  -5  16   6      491.01      402.68     35.34 o 
  -4  16   6       60.72       59.48     16.89 o 
  -3  16   6      221.97      224.39     23.78 o 
  -2  16   6     1493.93     1479.33     76.83 o 
  -1  16   6     1307.67     1283.33     70.53 o 
   0  16   6        0.01       19.32     18.50 o 
   1  16   6     1119.54     1176.55     76.72 o 
   2  16   6     1296.94     1341.93     61.04 o 
   3  16   6      389.34      394.28     31.88 o 
   4  16   6      223.12      247.86     26.50 o 
   5  16   6      234.33      226.05     25.82 o 
   6  16   6      262.20      253.11     28.22 o 
   7  16   6       31.93       26.43     18.95 o 
   8  16   6        9.18       57.15     24.62 o 
   9  16   6       94.05       57.37     25.80 o 
 -11  17   6      528.60      567.12     46.92 o 
 -10  17   6       72.86       57.75     19.48 o 
  -9  17   6      270.03      208.24     24.61 o 
  -8  17   6     1156.53     1225.97     55.92 o 
  -7  17   6      757.97      898.55     49.48 o 
  -6  17   6        1.14       -4.51     12.79 o 
  -5  17   6      808.31      781.95     49.11 o 
  -4  17   6     2924.11     2973.29    132.77 o 
  -3  17   6     2604.63     2643.89    103.34 o 
  -2  17   6        0.30        3.37     16.85 o 
  -1  17   6     2824.94     2682.80    123.29 o 
   0  17   6     3115.72     2990.80    135.30 o 
   1  17   6     1658.92     1668.54     72.09 o 
   2  17   6      125.06       97.23     27.33 o 
   3  17   6     2146.29     2242.52     91.86 o 
   4  17   6     1257.98     1212.10     58.30 o 
   5  17   6      222.31      179.53     24.61 o 
   6  17   6      528.91      484.52     38.54 o 
   7  17   6      884.56      934.70     53.02 o 
   8  17   6      660.22      668.88     54.63 o 
   9  17   6      124.92      141.95     30.02 o 
 -10  18   6      833.10      909.82     60.46 o 
  -9  18   6      954.46      924.04     56.71 o 
  -8  18   6      107.11      144.57     21.80 o 
  -7  18   6      841.12      807.78     46.30 o 
  -6  18   6     2027.86     2040.85     98.92 o 
  -5  18   6     1389.88     1405.61     64.05 o 
  -4  18   6       59.92       65.06     17.69 o 
  -3  18   6      667.16      695.26     52.64 o 
  -2  18   6     2370.42     2408.04    132.74 o 
  -1  18   6      686.02      673.07     52.57 o 
   0  18   6       99.37       92.07     24.03 o 
   1  18   6     2486.81     2386.31    112.87 o 
   2  18   6     2158.82     2153.82     88.74 o 
   3  18   6      676.36      737.10     45.74 o 
   4  18   6      221.66      227.71     26.82 o 
   5  18   6     1300.36     1294.91     62.66 o 
   6  18   6     1320.30     1386.86     66.76 o 
   7  18   6       92.33       66.30     25.35 o 
   8  18   6      231.12      217.88     40.92 o 
  -9  19   6       59.42       57.21     22.94 o 
  -8  19   6      190.35      148.37     22.73 o 
  -7  19   6        0.54       29.28     17.42 o 
  -6  19   6       15.00        9.11     17.38 o 
  -5  19   6      114.34      103.43     23.44 o 
  -4  19   6       73.29       62.42     17.65 o 
  -3  19   6       57.69       26.30     19.36 o 
  -2  19   6        8.08       31.57     20.13 o 
  -1  19   6       40.01       67.86     22.37 o 
   0  19   6       20.47        6.76     17.99 o 
   1  19   6      152.96      175.75     28.08 o 
   2  19   6       11.69       15.97     16.09 o 
   3  19   6      115.47       88.26     21.15 o 
   4  19   6      137.27      102.71     22.14 o 
   5  19   6       15.52        9.44     16.68 o 
   6  19   6       26.71       45.57     20.18 o 
   7  19   6       44.35       61.78     24.63 o 
   8  19   6       35.50       17.21     27.66 o 
  -9  20   6     1059.77     1132.56     91.66 o 
  -8  20   6      245.36      202.06     32.25 o 
  -7  20   6      419.33      414.41     36.16 o 
  -6  20   6     1835.72     1843.98    170.16 o 
  -5  20   6     1962.63     2058.47     87.52 o 
  -4  20   6      193.84      198.59     31.33 o 
  -3  20   6      838.42      815.81     62.82 o 
  -2  20   6     2984.87     2991.28    137.92 o 
  -1  20   6      501.16      551.16     76.26 o 
   0  20   6      182.62      169.45     29.73 o 
   1  20   6     2921.91     3011.27    138.73 o 
   2  20   6     2081.69     2032.80    114.96 o 
   3  20   6      247.27      269.81     29.10 o 
   4  20   6      388.40      352.44     33.41 o 
   5  20   6     1463.01     1565.54     73.09 o 
   6  20   6      811.87      835.25     74.84 o 
   7  20   6       12.85      -12.14     20.72 o 
  -8  21   6       54.28       14.20     22.51 o 
  -7  21   6      263.30      278.83     36.36 o 
  -6  21   6       63.95       90.60     21.89 o 
  -5  21   6       20.11       49.17     19.72 o 
  -4  21   6      341.57      349.83     38.87 o 
  -3  21   6      281.78      326.20     38.77 o 
  -2  21   6       60.19       98.15     25.16 o 
  -1  21   6      184.25      144.75     28.73 o 
   0  21   6      842.24      831.66     74.76 o 
   1  21   6      216.36      256.37     37.18 o 
   2  21   6        0.38       21.88     21.95 o 
   3  21   6       62.17       72.84     20.40 o 
   4  21   6      210.37      192.80     27.20 o 
   5  21   6      128.32      129.64     24.21 o 
   6  21   6        7.73       14.51     22.16 o 
  -7  22   6      170.21      150.43     29.69 o 
  -6  22   6      741.39      715.99     48.49 o 
  -5  22   6      703.70      693.59     56.73 o 
  -4  22   6       19.34        1.14     22.94 o 
  -3  22   6      612.58      641.77     53.63 o 
  -2  22   6     1390.22     1473.33     84.36 o 
  -1  22   6      197.81      217.42     33.45 o 
   0  22   6      119.58       94.13     26.26 o 
   1  22   6     1068.65     1019.06     66.24 o 
   2  22   6      883.38      842.59     97.03 o 
   3  22   6      200.91      218.58     53.77 o 
   4  22   6       95.50       60.11     21.74 o 
   5  22   6      618.93      691.38     56.53 o 
  -6  23   6       71.68       36.45     28.18 o 
  -5  23   6      155.66      143.73     32.37 o 
  -4  23   6     1113.46     1139.33     73.40 o 
  -3  23   6      822.23      866.13     62.53 o 
  -2  23   6       17.77       -5.63     21.19 o 
  -1  23   6      618.86      728.70     62.05 o 
   0  23   6     1328.39     1335.80     77.88 o 
   1  23   6      457.35      415.23     43.65 o 
   2  23   6       33.31       31.19     22.86 o 
   3  23   6      433.97      453.50     46.78 o 
   4  23   6      749.58      699.36     58.18 o 
  -5  24   6       37.40       62.13     31.38 o 
  -4  24   6       19.55       29.34     25.11 o 
  -3  24   6      132.04      125.03     43.05 o 
  -2  24   6       92.40       71.45     26.58 o 
  -1  24   6        6.79       18.20     23.39 o 
   0  24   6       26.86       30.57     22.99 o 
   1  24   6       48.59       60.25     25.48 o 
   2  24   6       27.65       33.29     22.58 o 
   3  24   6       32.58       38.72     23.40 o 
  -3  25   6      635.07      677.47     94.67 o 
  -2  25   6       18.33       10.61     22.68 o 
  -1  25   6      681.80      682.18     73.40 o 
   0  25   6      911.86      921.45     79.36 o 
   1  25   6      151.86       95.65     46.35 o 
 -14   1   7     1103.05     1176.53     63.20 o 
 -13   1   7     1280.56     1316.65     65.39 o 
 -12   1   7      106.08       85.03     22.20 o 
 -11   1   7      799.14      829.90     48.82 o 
 -10   1   7     4883.55     4923.90    196.14 o 
  -9   1   7     2924.92     2788.13    106.85 o 
  -8   1   7      259.79      278.20     26.05 o 
  -7   1   7     2449.35     2498.14    109.69 o 
  -6   1   7    12410.08    12271.87    365.06 o 
  -5   1   7     9476.29     9772.51    291.66 o 
  -4   1   7        6.56       19.10      7.12 o 
  -3   1   7    17417.57    17885.13    479.47 o 
  -2   1   7    10848.34    10422.16    346.99 o 
  -1   1   7     1493.11     1437.84     55.08 o 
   0   1   7     4920.82     5065.82    140.83 o 
   1   1   7    20634.83    21063.33    563.95 o 
   2   1   7     6787.27     6739.93    200.29 o 
   3   1   7       24.55       23.98      8.25 o 
   4   1   7     7014.70     7389.89    249.71 o 
   5   1   7     9310.48     9984.70    474.48 o 
   6   1   7     5371.16     5026.74    251.03 o 
   7   1   7      265.24      224.31     33.12 o 
   8   1   7     1503.57     1788.25    104.94 o 
   9   1   7     2589.47     2686.46    148.17 o 
  10   1   7      541.24      594.02    101.08 o 
  11   1   7      100.24       73.33     28.08 o 
 -14   2   7        2.01       43.30     20.32 o 
 -13   2   7      257.12      248.43     29.40 o 
 -12   2   7      868.52      878.09     50.50 o 
 -11   2   7      525.68      558.87     39.00 o 
 -10   2   7       36.68       77.91     18.94 o 
  -9   2   7     1573.36     1693.34     72.21 o 
  -8   2   7     4073.91     4134.82    149.39 o 
  -7   2   7     1726.55     1755.94     62.83 o 
  -6   2   7        9.94       37.54     12.62 o 
  -5   2   7     3509.09     3633.31    104.13 o 
  -4   2   7     7092.03     6729.50    186.32 o 
  -3   2   7       86.94      127.87     18.92 o 
  -2   2   7     3699.76     3709.24    157.72 o 
  -1   2   7     9283.93     9465.17    282.24 o 
   0   2   7     6431.18     6505.58    196.15 o 
   1   2   7      401.86      396.33     18.77 o 
   2   2   7      593.98      601.40     23.58 o 
   3   2   7     3574.31     3534.52    110.67 o 
   4   2   7     3834.26     3863.06    157.08 o 
   5   2   7       73.64      102.45     31.35 o 
   6   2   7      529.62      560.97     65.35 o 
   7   2   7      774.61      660.71     72.97 o 
   8   2   7      782.11      757.22     61.47 o 
   9   2   7       33.44       72.95     28.49 o 
  10   2   7      365.12      314.67     41.84 o 
  11   2   7      330.58      323.12     43.93 o 
 -14   3   7      364.52      375.43     36.72 o 
 -13   3   7      303.57      276.92     55.46 o 
 -12   3   7        5.03       16.76     17.12 o 
 -11   3   7      451.01      440.73     34.74 o 
 -10   3   7     1862.98     1708.14     85.20 o 
  -9   3   7      617.68      710.14     41.29 o 
  -8   3   7      182.94      169.81     21.12 o 
  -7   3   7     1871.19     1663.66     60.57 o 
  -6   3   7     4192.45     4308.48    136.36 o 
  -5   3   7     4109.01     3974.27    125.50 o 
  -4   3   7      105.93      137.58     11.84 o 
  -3   3   7     4631.95     4557.60    218.56 o 
  -2   3   7     2189.98     2173.54     64.84 o 
  -1   3   7     1059.28      983.13     33.73 o 
   0   3   7      739.54      790.53     31.18 o 
   1   3   7     6130.86     6012.75    181.41 o 
   2   3   7     2246.77     2217.71     72.89 o 
   3   3   7       88.27      106.24     16.66 o 
   4   3   7      240.21      324.19     30.46 o 
   5   3   7     2020.28     2121.79    156.34 o 
   6   3   7     1084.29     1057.68     55.30 o 
   7   3   7      272.57      221.34     25.92 o 
   8   3   7      334.74      301.21     50.29 o 
   9   3   7      751.63      701.29     91.22 o 
  10   3   7      124.62      130.61     32.05 o 
  11   3   7       26.26       18.98     25.55 o 
 -14   4   7       42.06       19.48     18.93 o 
 -13   4   7      400.84      401.26     38.12 o 
 -12   4   7     1952.99     1888.25     82.17 o 
 -11   4   7     1666.01     1606.57     71.05 o 
 -10   4   7      228.37      182.13     30.18 o 
  -9   4   7     1371.94     1402.51     62.07 o 
  -8   4   7     7074.83     7554.90    285.17 o 
  -7   4   7     4216.67     4224.01    134.84 o 
  -6   4   7       76.08       71.31     12.77 o 
  -5   4   7     5629.01     5608.58    172.87 o 
  -4   4   7     9912.63     9692.57    290.15 o 
  -3   4   7     1754.06     1716.95     58.64 o 
  -2   4   7     2831.04     3000.91     86.93 o 
  -1   4   7    14148.89    14445.47    388.29 o 
   0   4   7    11800.75    11084.68    368.05 o 
   1   4   7     2941.55     2933.29     84.45 o 
   2   4   7     1436.86     1601.51     92.50 o 
   3   4   7     9649.87     9395.44    315.93 o 
   4   4   7     7585.55     7693.75    260.71 o 
   5   4   7       23.75       22.31     13.70 o 
   6   4   7     1953.05     2032.55     91.80 o 
   7   4   7     2583.59     2798.81    127.57 o 
   8   4   7     1793.34     1692.20    142.99 o 
   9   4   7       54.56       40.19     48.81 o 
  10   4   7      803.61      894.46    124.75 o 
  11   4   7      827.30      860.07     73.54 o 
 -14   5   7        0.09       10.70     20.43 o 
 -13   5   7       64.74       61.32     20.23 o 
 -12   5   7      157.38      189.93     26.19 o 
 -11   5   7      124.17      125.04     24.29 o 
 -10   5   7        2.97       -5.97     12.15 o 
  -9   5   7      762.02      661.85     53.52 o 
  -8   5   7        1.83       30.62     13.55 o 
  -7   5   7      460.23      573.48     32.08 o 
  -6   5   7       15.68       -4.48      9.24 o 
  -5   5   7      101.41      150.02     15.59 o 
  -4   5   7      353.67      380.13     25.73 o 
  -3   5   7        3.88        2.11      6.31 o 
  -2   5   7       67.88       79.53     12.54 o 
  -1   5   7       35.56       35.34      8.00 o 
   0   5   7       49.88       57.68     14.09 o 
   1   5   7      330.07      341.10     21.70 o 
   2   5   7       36.13       34.09     11.67 o 
   3   5   7      122.01      146.79     17.38 o 
   4   5   7      454.84      459.92     29.84 o 
   5   5   7      196.11      206.66     21.02 o 
   6   5   7      398.41      399.71     33.53 o 
   7   5   7        4.79        1.99     17.29 o 
   8   5   7       13.29       37.89     18.56 o 
   9   5   7       52.53       31.71     22.59 o 
  10   5   7       17.48       16.64     24.05 o 
  11   5   7       13.46       21.21     26.47 o 
 -13   6   7      251.76      249.98     38.71 o 
 -12   6   7     1959.93     2083.97     88.86 o 
 -11   6   7     1921.47     2005.89     84.54 o 
 -10   6   7      414.50      338.76     31.60 o 
  -9   6   7      478.61      595.50     34.30 o 
  -8   6   7     6983.77     7145.98    222.33 o 
  -7   6   7     4881.75     4915.31    156.20 o 
  -6   6   7       20.02        5.82     10.80 o 
  -5   6   7    10393.82    10379.27    349.45 o 
  -4   6   7    11776.53    11809.61    352.71 o 
  -3   6   7     2334.72     2432.16     90.79 o 
  -2   6   7     2938.69     3151.39    132.41 o 
  -1   6   7    12765.99    12434.66    336.21 o 
   0   6   7     9039.57     9173.19    250.04 o 
   1   6   7     2089.62     1922.57     85.56 o 
   2   6   7     2577.75     2585.88    127.32 o 
   3   6   7     8228.39     8061.80    302.41 o 
   4   6   7     5834.32     5713.88    197.83 o 
   5   6   7        0.56      -10.99     10.99 o 
   6   6   7     2733.94     2902.97    109.40 o 
   7   6   7     4442.52     4483.47    184.79 o 
   8   6   7     2501.46     2516.48    155.76 o 
   9   6   7       51.69       44.33     21.89 o 
  10   6   7     1328.69     1316.72     87.85 o 
  11   6   7     1106.13     1058.70    117.84 o 
 -13   7   7      507.58      432.50     37.15 o 
 -12   7   7       26.51       41.49     21.92 o 
 -11   7   7      255.21      319.89     48.11 o 
 -10   7   7     1235.99     1174.88     56.76 o 
  -9   7   7     1804.16     1885.15     70.95 o 
  -8   7   7       13.51       40.44     14.38 o 
  -7   7   7      609.89      617.94     33.68 o 
  -6   7   7     3429.07     3605.17    131.02 o 
  -5   7   7     4282.20     4364.81    138.72 o 
  -4   7   7      109.51      107.50     13.74 o 
  -3   7   7     4167.46     4190.35    160.62 o 
  -2   7   7     3856.13     3891.45    110.97 o 
  -1   7   7      891.90      975.04     33.84 o 
   0   7   7     1597.09     1736.85     59.19 o 
   1   7   7     3394.68     3216.82    116.19 o 
   2   7   7     2052.29     2097.17    100.49 o 
   3   7   7       38.45       47.54     14.86 o 
   4   7   7     2037.17     1919.96     76.37 o 
   5   7   7     2585.42     2514.84    160.13 o 
   6   7   7     1372.73     1411.24     61.90 o 
   7   7   7       44.58       74.46     19.29 o 
   8   7   7      278.19      350.57     33.27 o 
   9   7   7      424.82      453.96     38.99 o 
  10   7   7       62.71       85.41     29.63 o 
  11   7   7       40.24       71.62     46.35 o 
 -13   8   7      130.34      152.33     30.60 o 
 -12   8   7      959.58      973.12     62.81 o 
 -11   8   7      553.92      527.68     38.93 o 
 -10   8   7       52.25       51.87     16.29 o 
  -9   8   7      183.20      175.29     20.24 o 
  -8   8   7     2242.15     2175.51     87.10 o 
  -7   8   7     1123.33     1018.08     55.58 o 
  -6   8   7      904.58      847.61     38.78 o 
  -5   8   7     5995.10     5788.58    201.12 o 
  -4   8   7     4236.45     4200.59    132.98 o 
  -3   8   7     1412.71     1335.88     49.42 o 
  -2   8   7      366.35      394.16     20.62 o 
  -1   8   7     1847.14     1896.51     58.35 o 
   0   8   7     3994.35     4012.07    164.08 o 
   1   8   7     1011.23      963.73     46.12 o 
   2   8   7     1185.99     1280.54     55.23 o 
   3   8   7     2659.04     2623.28    111.88 o 
   4   8   7     1442.74     1300.39     85.64 o 
   5   8   7      332.88      337.52     27.85 o 
   6   8   7     2035.16     2093.60     84.70 o 
   7   8   7     1680.58     1552.19     78.42 o 
   8   8   7      456.07      508.06     40.92 o 
   9   8   7       93.15       61.95     22.50 o 
  10   8   7      478.09      462.37     41.10 o 
  11   8   7      188.55      182.44     36.96 o 
 -13   9   7      685.76      741.39     69.46 o 
 -12   9   7        1.89      -14.83     15.84 o 
 -11   9   7      979.08      897.37     48.84 o 
 -10   9   7     2926.26     2831.51    100.20 o 
  -9   9   7     1631.40     1473.98     65.49 o 
  -8   9   7       26.23       25.96     16.14 o 
  -7   9   7     3142.16     3131.44    105.48 o 
  -6   9   7     9243.84     8768.22    268.82 o 
  -5   9   7     5494.13     5626.45    175.38 o 
  -4   9   7      955.97      900.14     38.41 o 
  -3   9   7     8927.85     8253.23    360.76 o 
  -2   9   7     8035.61     8214.40    225.44 o 
  -1   9   7     1498.55     1559.96     54.85 o 
   0   9   7     4779.01     4769.67    166.98 o 
   1   9   7    10923.61    11144.21    444.80 o 
   2   9   7     8262.65     8314.99    283.48 o 
   3   9   7       61.46       46.81     14.63 o 
   4   9   7     2061.28     2019.19     80.67 o 
   5   9   7     3752.78     3518.80    276.99 o 
   6   9   7     3152.36     3164.26    120.40 o 
   7   9   7      196.11      187.75     23.90 o 
   8   9   7      663.54      723.83     60.67 o 
   9   9   7     1345.47     1434.35    106.58 o 
  10   9   7      406.56      423.36     52.26 o 
  11   9   7       25.36       38.83     26.14 o 
 -13  10   7        0.83      -18.09     18.51 o 
 -12  10   7        0.21       -6.58     16.14 o 
 -11  10   7       35.25       32.81     17.64 o 
 -10  10   7       24.83        9.85     14.86 o 
  -9  10   7       20.93       18.64     14.07 o 
  -8  10   7       62.93       43.11     14.64 o 
  -7  10   7       13.94       19.64     12.42 o 
  -6  10   7     1006.04      939.78     52.07 o 
  -5  10   7      229.51      248.18     21.36 o 
  -4  10   7        0.31       -9.17      9.77 o 
  -3  10   7       52.53       93.55     14.02 o 
  -2  10   7        2.24       -8.75      8.75 o 
  -1  10   7      487.89      551.47     32.30 o 
   0  10   7      210.40      268.62     22.40 o 
   1  10   7        0.64       -5.46     13.81 o 
   2  10   7       86.81      158.69     40.99 o 
   3  10   7      540.83      581.56     35.29 o 
   4  10   7      403.04      330.57     30.67 o 
   5  10   7      112.33       97.04     19.95 o 
   6  10   7        4.80       25.59     15.67 o 
   7  10   7      139.40      132.83     21.09 o 
   8  10   7       35.91       32.58     19.59 o 
   9  10   7        0.33       -1.54     19.21 o 
  10  10   7       21.69       53.09     30.41 o 
 -12  11   7        0.49      -15.40     15.40 o 
 -11  11   7      766.30      763.17     47.93 o 
 -10  11   7     1944.94     1904.41     86.70 o 
  -9  11   7     1144.97     1114.89     50.46 o 
  -8  11   7       56.78       22.32     18.67 o 
  -7  11   7     1775.04     1734.49     75.53 o 
  -6  11   7     8431.88     8140.63    279.11 o 
  -5  11   7     3019.82     2915.04    103.25 o 
  -4  11   7      427.39      437.51     28.53 o 
  -3  11   7     5521.03     5541.77    172.91 o 
  -2  11   7     4255.17     4203.06    149.49 o 
  -1  11   7      883.70      830.33     45.97 o 
   0  11   7     2461.23     2398.12     91.64 o 
   1  11   7     8641.03     8999.77    307.24 o 
   2  11   7     6633.51     7070.43    244.10 o 
   3  11   7      271.21      260.88     24.47 o 
   4  11   7      919.89      885.81     45.31 o 
   5  11   7     2032.74     1991.22     89.10 o 
   6  11   7     2952.71     2911.76    112.82 o 
   7  11   7       48.89       27.52     24.34 o 
   8  11   7      836.80      899.32     84.97 o 
   9  11   7     1436.20     1468.34     77.23 o 
  10  11   7      439.57      424.06     40.40 o 
 -12  12   7      718.81      691.22     48.12 o 
 -11  12   7      491.25      404.59     33.00 o 
 -10  12   7      191.96      182.26     22.52 o 
  -9  12   7      166.71      136.03     20.32 o 
  -8  12   7     1540.44     1481.20     60.16 o 
  -7  12   7     1496.39     1433.00     57.85 o 
  -6  12   7      519.42      546.30     37.00 o 
  -5  12   7     1870.78     1902.67     73.52 o 
  -4  12   7     3614.03     3643.62    118.75 o 
  -3  12   7      744.08      687.76     37.29 o 
  -2  12   7      384.40      397.20     28.47 o 
  -1  12   7     3183.36     3342.74    144.22 o 
   0  12   7     2672.64     2659.84    101.05 o 
   1  12   7       19.91       33.05     14.29 o 
   2  12   7     1214.95     1265.84     57.11 o 
   3  12   7     1787.16     1755.65     73.17 o 
   4  12   7      565.87      586.85     37.22 o 
   5  12   7        6.17       -9.60     13.45 o 
   6  12   7      377.76      407.07     33.36 o 
   7  12   7      958.12      980.53     52.82 o 
   8  12   7      298.15      222.38     51.10 o 
   9  12   7        2.13       30.76     21.19 o 
  10  12   7      237.43      212.63     31.18 o 
 -12  13   7        3.19       30.24     20.19 o 
 -11  13   7      444.07      435.04     34.94 o 
 -10  13   7      568.05      562.37     38.64 o 
  -9  13   7      211.60      238.48     28.58 o 
  -8  13   7       26.32       23.49     15.32 o 
  -7  13   7      449.75      472.68     32.11 o 
  -6  13   7     2457.39     2189.71     79.79 o 
  -5  13   7      669.77      758.98     38.19 o 
  -4  13   7       26.46       24.48     12.99 o 
  -3  13   7     1505.49     1537.86     65.18 o 
  -2  13   7     1240.58     1227.34     65.37 o 
  -1  13   7      299.44      288.40     31.98 o 
   0  13   7      682.70      605.77     49.53 o 
   1  13   7     3630.61     3612.10    132.30 o 
   2  13   7     1318.37     1268.98     57.65 o 
   3  13   7        5.97        8.86     19.35 o 
   4  13   7      497.29      501.17     38.86 o 
   5  13   7      218.61      251.17     26.59 o 
   6  13   7      407.31      395.71     33.39 o 
   7  13   7       55.63       32.29     18.28 o 
   8  13   7      257.43      261.78     30.58 o 
   9  13   7      331.94      294.60     34.72 o 
 -11  14   7      896.05      905.47     49.12 o 
 -10  14   7      221.43      197.45     24.70 o 
  -9  14   7      529.70      571.77     38.20 o 
  -8  14   7     2558.64     2437.17     89.37 o 
  -7  14   7     2188.78     2259.56     92.61 o 
  -6  14   7       27.53       47.74     15.01 o 
  -5  14   7     5281.42     5034.54    161.23 o 
  -4  14   7     6130.42     6063.82    213.37 o 
  -3  14   7     2207.78     2265.86    112.87 o 
  -2  14   7      150.03      103.89     22.37 o 
  -1  14   7     4015.44     3799.80    202.63 o 
   0  14   7     5036.11     5195.60    254.59 o 
   1  14   7     1100.41     1218.80     56.12 o 
   2  14   7      772.31      773.80     44.85 o 
   3  14   7     3780.87     3866.58    143.65 o 
   4  14   7     1624.07     1638.98     71.53 o 
   5  14   7       19.58       23.91     16.36 o 
   6  14   7     1096.60     1117.22     57.38 o 
   7  14   7     2370.31     2391.46    101.34 o 
   8  14   7      734.11      701.12     47.55 o 
   9  14   7        6.94       -3.50     17.60 o 
 -11  15   7       54.80       38.28     18.97 o 
 -10  15   7       12.62       -4.51     15.20 o 
  -9  15   7       31.46       28.71     16.21 o 
  -8  15   7      181.20      147.21     21.25 o 
  -7  15   7       27.44       17.86     14.18 o 
  -6  15   7       14.67        0.46     13.99 o 
  -5  15   7       25.08       35.09     16.52 o 
  -4  15   7       45.31       35.89     16.15 o 
  -3  15   7       32.18       -8.35     15.74 o 
  -2  15   7       17.08        8.36     18.48 o 
  -1  15   7       88.48      134.84     25.00 o 
   0  15   7       13.19        9.46     17.75 o 
   1  15   7       16.19        9.31     13.41 o 
   2  15   7      113.56      124.50     19.74 o 
   3  15   7      163.68      184.43     23.66 o 
   4  15   7        0.00       33.35     17.23 o 
   5  15   7       71.21       44.49     18.22 o 
   6  15   7        6.29       15.27     17.63 o 
   7  15   7       59.11       67.58     21.19 o 
   8  15   7        6.25       12.48     18.84 o 
   9  15   7        0.72      -25.26     27.34 o 
 -11  16   7      433.02      451.82     41.67 o 
 -10  16   7       23.28        3.34     17.49 o 
  -9  16   7      455.98      452.83     34.93 o 
  -8  16   7     1735.49     1672.45     68.49 o 
  -7  16   7      891.15      848.09     46.45 o 
  -6  16   7      423.02      339.09     31.11 o 
  -5  16   7     5206.27     5248.11    189.69 o 
  -4  16   7     4984.56     4899.65    177.28 o 
  -3  16   7     1094.92     1089.61     64.50 o 
  -2  16   7      636.35      584.83     74.62 o 
  -1  16   7     4826.16     5099.69    331.78 o 
   0  16   7     3101.75     2883.33    131.88 o 
   1  16   7      539.92      516.53     36.75 o 
   2  16   7      893.61      894.68     63.12 o 
   3  16   7     3144.47     3159.80    129.95 o 
   4  16   7      963.78      966.56     78.43 o 
   5  16   7        0.36      -15.01     15.01 o 
   6  16   7      991.69      947.78     53.73 o 
   7  16   7     1470.85     1478.69     71.15 o 
   8  16   7      511.56      580.29     44.49 o 
 -10  17   7      379.18      356.53     32.76 o 
  -9  17   7      516.31      507.81     37.39 o 
  -8  17   7      113.36       81.28     19.84 o 
  -7  17   7      502.91      455.45     33.04 o 
  -6  17   7     1863.07     1737.84     84.97 o 
  -5  17   7      618.50      639.96     46.84 o 
  -4  17   7       74.34       82.24     28.78 o 
  -3  17   7     1442.72     1371.24     75.45 o 
  -2  17   7     1209.74     1103.73     65.11 o 
  -1  17   7      103.95      120.82     25.21 o 
   0  17   7      493.89      488.60     44.37 o 
   1  17   7     1993.45     1984.32    138.58 o 
   2  17   7     1120.50     1146.84     56.78 o 
   3  17   7      178.41      185.29     25.09 o 
   4  17   7      203.55      174.81     23.93 o 
   5  17   7      590.16      611.29     43.70 o 
   6  17   7      388.27      386.18     35.48 o 
   7  17   7        3.00       -4.98     16.96 o 
   8  17   7      239.47      252.87     36.43 o 
  -9  18   7      182.47      187.59     24.98 o 
  -8  18   7      491.82      514.87     52.65 o 
  -7  18   7       11.98       33.68     22.77 o 
  -6  18   7      289.44      296.19     30.22 o 
  -5  18   7      963.81      977.69     74.85 o 
  -4  18   7      564.91      613.84     50.89 o 
  -3  18   7       93.54       89.99     24.77 o 
  -2  18   7       95.72       76.76     23.09 o 
  -1  18   7      849.84      805.04     59.17 o 
   0  18   7      401.05      420.61     42.61 o 
   1  18   7      369.97      377.13     40.76 o 
   2  18   7       20.10       30.89     17.45 o 
   3  18   7      521.79      504.75     38.40 o 
   4  18   7      263.42      326.32     32.27 o 
   5  18   7        1.88      -16.38     16.38 o 
   6  18   7      203.77      221.95     28.96 o 
   7  18   7      222.12      208.74     28.84 o 
  -9  19   7      732.12      731.53     46.29 o 
  -8  19   7       35.28       16.90     17.54 o 
  -7  19   7     1134.93     1161.78     60.52 o 
  -6  19   7     2950.64     3192.70    124.95 o 
  -5  19   7     1005.91      966.29     86.05 o 
  -4  19   7       75.99       80.98     25.53 o 
  -3  19   7     1949.50     1979.04    100.65 o 
  -2  19   7     2396.30     2239.31    110.41 o 
  -1  19   7      334.51      289.62     37.96 o 
   0  19   7      480.38      416.64     50.32 o 
   1  19   7     2630.47     2703.35    127.45 o 
   2  19   7     1991.67     2099.77    105.78 o 
   3  19   7       87.62       89.64     20.96 o 
   4  19   7      491.87      481.13     38.49 o 
   5  19   7     1001.77     1091.79     67.71 o 
   6  19   7      448.60      478.46     39.51 o 
   7  19   7       26.02       23.96     21.22 o 
  -8  20   7       15.27        4.56     30.32 o 
  -7  20   7       59.96       51.34     19.85 o 
  -6  20   7       58.40       72.07     24.93 o 
  -5  20   7        3.72        1.14     21.35 o 
  -4  20   7      106.36      119.81     28.22 o 
  -3  20   7       82.84       66.77     33.87 o 
  -2  20   7       34.14       97.79     26.92 o 
  -1  20   7        0.15      -12.32     19.67 o 
   0  20   7       82.33       30.41     22.90 o 
   1  20   7        6.84       45.73     22.33 o 
   2  20   7       88.25       75.89     25.99 o 
   3  20   7        6.87      -19.13     19.13 o 
   4  20   7        5.29      -16.04     16.04 o 
   5  20   7       19.31       42.03     21.96 o 
   6  20   7        1.52       -6.58     17.65 o 
  -7  21   7      628.45      574.21     52.20 o 
  -6  21   7     1638.43     1580.31     88.47 o 
  -5  21   7      903.40      937.23     81.49 o 
  -4  21   7       45.63       36.86     23.63 o 
  -3  21   7     1516.34     1353.51     99.36 o 
  -2  21   7     1913.21     1932.10    101.25 o 
  -1  21   7      194.90      206.17     34.02 o 
   0  21   7      422.27      432.78     45.30 o 
   1  21   7     1464.42     1501.41     84.50 o 
   2  21   7      955.60      901.08     66.03 o 
   3  21   7        1.45        9.47     21.99 o 
   4  21   7      352.52      364.86     35.58 o 
   5  21   7      658.71      736.52     50.41 o 
  -6  22   7        5.22        6.46     22.36 o 
  -5  22   7      334.57      409.51     58.63 o 
  -4  22   7     1141.33     1199.00    107.59 o 
  -3  22   7      460.14      516.91     49.87 o 
  -2  22   7        3.78       28.19     22.55 o 
  -1  22   7      480.80      459.48     47.21 o 
   0  22   7      695.99      639.19     55.52 o 
   1  22   7      152.45      149.26     31.30 o 
   2  22   7      183.48      164.02     32.62 o 
   3  22   7      329.71      343.24     42.44 o 
   4  22   7      308.57      270.96     37.71 o 
  -5  23   7       64.29      104.19     28.94 o 
  -4  23   7       59.81       60.91     25.78 o 
  -3  23   7      320.54      335.67     41.97 o 
  -2  23   7      242.40      210.04     49.74 o 
  -1  23   7       43.22       78.49     27.21 o 
   0  23   7       56.85       73.28     25.78 o 
   1  23   7      282.75      304.33     40.45 o 
   2  23   7      228.26      201.73     43.80 o 
   3  23   7        0.24       -6.14     68.54 o 
  -3  24   7      306.69      300.33     79.62 o 
  -2  24   7      231.70      211.43     35.29 o 
  -1  24   7     1036.06      978.44     85.95 o 
   0  24   7      797.40      891.90     67.73 o 
 -13   0   8      542.88      641.85     82.34 o 
 -12   0   8        6.59       -3.94     26.63 o 
 -11   0   8     1391.60     1511.69    299.29 o 
 -10   0   8     4156.97     4151.84    217.17 o 
  -9   0   8     1346.13     1236.10    173.56 o 
  -8   0   8     3047.50     2812.45    216.95 o 
  -7   0   8     9754.38     9558.84    460.56 o 
  -6   0   8    10414.96    10583.23    505.89 o 
  -5   0   8     3346.73     3283.76    136.39 o 
  -4   0   8       54.69       65.02     15.82 o 
  -3   0   8    11179.31    10736.25    413.91 o 
  -2   0   8     6296.75     5966.12    433.90 o 
  -1   0   8      476.98      473.15     31.33 o 
   0   0   8     5741.99     6421.95    299.67 o 
   1   0   8     9254.75     8819.89    341.60 o 
   2   0   8     2815.07     2901.57    119.67 o 
   3   0   8      355.62      538.35    115.87 o 
   4   0   8     5601.49     6057.81    422.06 o 
   5   0   8     8935.55     8752.90    597.60 o 
   7   0   8      464.78      374.73     61.14 o 
   8   0   8     2205.82     2116.24    173.56 o 
   9   0   8     1544.67     1615.28    142.00 o 
  10   0   8       22.59        7.89     36.49 o 
  11   0   8      313.26      389.52     70.02 o 
 -13   1   8       98.92       86.45     22.49 o 
 -12   1   8      243.44      227.69     27.16 o 
 -11   1   8      106.40      111.81     20.62 o 
 -10   1   8       30.35      106.46     20.96 o 
  -9   1   8      903.42      908.09     54.47 o 
  -8   1   8     1129.75     1194.91     54.96 o 
  -7   1   8        8.44       70.28     19.88 o 
  -6   1   8     1549.54     1614.39     59.39 o 
  -5   1   8     2358.13     2241.09     68.57 o 
  -4   1   8      608.85      664.43     27.10 o 
  -3   1   8       59.42       98.93     11.66 o 
  -2   1   8     2983.47     3063.71    126.18 o 
  -1   1   8     2404.49     2447.19     89.24 o 
   0   1   8      701.07      700.58     26.95 o 
   1   1   8        0.09       23.62      7.88 o 
   2   1   8      286.96      319.78     21.96 o 
   3   1   8      244.94      185.52     22.22 o 
   4   1   8      288.32      285.25     27.12 o 
   5   1   8      137.42      127.21     42.40 o 
   6   1   8      694.82      651.31     61.63 o 
   7   1   8      445.82      397.29     70.02 o 
   8   1   8       39.44       79.74     26.84 o 
   9   1   8       40.92       50.29     27.19 o 
  10   1   8      101.39       93.74     29.48 o 
  11   1   8       49.72       62.07     37.47 o 
 -13   2   8      318.97      342.60     34.62 o 
 -12   2   8        7.41       -0.99     16.48 o 
 -11   2   8      977.19      946.83     50.43 o 
 -10   2   8     3111.47     3178.70    150.42 o 
  -9   2   8      827.67      837.05     46.10 o 
  -8   2   8     1136.23     1062.81     50.90 o 
  -7   2   8     7091.62     7280.42    251.70 o 
  -6   2   8     7261.29     7115.31    243.93 o 
  -5   2   8     1803.70     1690.03     60.23 o 
  -4   2   8      357.55      422.27     21.14 o 
  -3   2   8     9557.33     9686.97    324.42 o 
  -2   2   8     3599.69     3470.94    100.09 o 
  -1   2   8        2.09       14.86      7.95 o 
   0   2   8     3466.25     3444.73    108.38 o 
   1   2   8     3725.35     3753.94    117.28 o 
   2   2   8     1829.99     1803.18     61.89 o 
   3   2   8      183.82      234.31     20.50 o 
   4   2   8     1421.25     1478.19    115.38 o 
   5   2   8     5264.33     5633.53    226.74 o 
   6   2   8     1325.07     1228.74    194.27 o 
   7   2   8      106.03      116.36     39.45 o 
   8   2   8     1384.15     1346.34     87.16 o 
   9   2   8     1038.94     1001.87     72.51 o 
  10   2   8       16.40      -22.65     22.65 o 
  11   2   8      198.43      260.30     61.63 o 
 -13   3   8      595.92      473.40     39.91 o 
 -12   3   8     1459.04     1441.25     68.94 o 
 -11   3   8      650.28      659.57     44.92 o 
 -10   3   8       17.96       27.74     18.51 o 
  -9   3   8     3029.75     2706.70    162.83 o 
  -8   3   8     5025.24     4875.67    174.53 o 
  -7   3   8      203.76      233.21     20.95 o 
  -6   3   8     2755.44     2782.23     93.11 o 
  -5   3   8     8524.84     8564.07    291.15 o 
  -4   3   8     5275.09     5053.77    142.29 o 
  -3   3   8       95.10      118.70     27.03 o 
  -2   3   8     7252.97     7589.26    209.27 o 
  -1   3   8    11105.65    10756.70    320.69 o 
   0   3   8     4112.38     4383.54    135.71 o 
   1   3   8      145.18      168.50     14.80 o 
   2   3   8      444.04      533.61     30.23 o 
   3   3   8     1072.66     1163.88     72.69 o 
   4   3   8     2280.74     2199.02     97.92 o 
   5   3   8      504.86      488.50     38.03 o 
   6   3   8     3780.10     3659.37    190.71 o 
   7   3   8     2393.99     2374.11    133.53 o 
   8   3   8      226.94      250.35     37.26 o 
   9   3   8      221.03      181.07     34.51 o 
  10   3   8      522.74      528.55     56.13 o 
  11   3   8      328.57      417.59     50.55 o 
 -13   4   8        0.91       13.99     18.27 o 
 -12   4   8       25.60       33.77     24.05 o 
 -11   4   8      397.34      417.48     46.40 o 
 -10   4   8      581.43      540.12     38.53 o 
  -9   4   8       13.73       20.42     15.37 o 
  -8   4   8      101.63      149.83     21.54 o 
  -7   4   8      799.97      814.42     37.33 o 
  -6   4   8      188.12      192.17     20.10 o 
  -5   4   8       84.89      100.25     14.65 o 
  -4   4   8      455.82      420.43     41.99 o 
  -3   4   8     1364.99     1475.89     52.76 o 
  -2   4   8      631.36      630.32     25.84 o 
  -1   4   8        0.32       18.28      8.65 o 
   0   4   8      739.77      693.98     33.80 o 
   1   4   8     1494.46     1580.96     81.42 o 
   2   4   8     1291.95     1196.75     59.16 o 
   3   4   8      590.60      579.69     42.27 o 
   4   4   8       44.75       57.47     14.45 o 
   5   4   8      624.07      657.20     43.34 o 
   6   4   8       21.39       66.77     20.13 o 
   7   4   8        0.46      -19.33     21.26 o 
   8   4   8       76.25       80.86     39.45 o 
   9   4   8       31.73       47.73     25.07 o 
  10   4   8        7.45       48.43     38.95 o 
 -13   5   8      595.87      614.11     45.01 o 
 -12   5   8     2040.69     2131.88     91.86 o 
 -11   5   8     1330.77     1302.94     72.56 o 
 -10   5   8       28.07       27.89     16.56 o 
  -9   5   8     3113.61     2982.40    179.06 o 
  -8   5   8     6844.10     6604.30    296.61 o 
  -7   5   8     1351.34     1369.97     53.78 o 
  -6   5   8     2009.50     2026.64     96.03 o 
  -5   5   8     9361.97     9041.36    274.22 o 
  -4   5   8     6752.67     6678.45    204.35 o 
  -3   5   8      402.75      439.40     21.39 o 
  -2   5   8     3617.00     3829.42    109.51 o 
  -1   5   8    10461.27    10618.01    317.69 o 
   0   5   8     6131.15     5667.34    237.99 o 
   1   5   8      180.75      175.30     18.34 o 
   2   5   8      659.19      684.76     35.55 o 
   3   5   8     2781.11     2897.00    107.22 o 
   4   5   8     3734.01     3754.69    135.58 o 
   5   5   8      330.91      335.89     31.53 o 
   6   5   8     4963.68     4816.96    198.11 o 
   7   5   8     3487.48     3450.06    162.14 o 
   8   5   8      410.85      456.53     49.80 o 
   9   5   8      434.41      370.37     46.02 o 
  10   5   8     1251.09     1219.06     85.73 o 
 -13   6   8      164.59      203.83     28.06 o 
 -12   6   8       29.71       43.30     20.38 o 
 -11   6   8       12.33       -6.74     15.91 o 
 -10   6   8      262.05      243.76     26.20 o 
  -9   6   8      337.34      314.33     28.74 o 
  -8   6   8      279.36      325.76     26.46 o 
  -7   6   8     1851.33     2001.55     72.39 o 
  -6   6   8     1201.30     1301.97     51.48 o 
  -5   6   8     1326.14     1209.68     76.86 o 
  -4   6   8       37.08       46.32     12.24 o 
  -3   6   8      328.06      359.07     22.68 o 
  -2   6   8      573.21      594.73     30.09 o 
  -1   6   8      228.65      253.35     16.29 o 
   0   6   8       30.11       48.69     13.95 o 
   1   6   8      178.76      185.06     21.68 o 
   2   6   8       94.85       57.31     13.59 o 
   3   6   8      225.11      186.06     20.50 o 
   4   6   8      684.43      742.33     39.05 o 
   5   6   8      523.63      543.64     41.10 o 
   6   6   8      288.77      354.17     34.29 o 
   7   6   8       91.84      142.26     24.66 o 
   8   6   8      143.22      155.50     31.72 o 
   9   6   8      113.17      111.43     42.40 o 
  10   6   8        6.61       42.52     30.57 o 
 -13   7   8      384.18      426.24     37.99 o 
 -12   7   8     1332.82     1527.71     83.05 o 
 -11   7   8      694.30      654.92     44.52 o 
 -10   7   8        2.46        3.55     14.82 o 
  -9   7   8     1918.18     1866.98    128.96 o 
  -8   7   8     3804.47     3981.37    131.37 o 
  -7   7   8     1690.93     1821.07     67.78 o 
  -6   7   8     2124.92     2125.87     84.04 o 
  -5   7   8     7958.12     8142.10    278.07 o 
  -4   7   8     4214.34     4358.53    138.53 o 
  -3   7   8      149.26      182.23     17.04 o 
  -2   7   8     3889.36     3754.32    108.28 o 
  -1   7   8     6156.43     6386.25    195.74 o 
   0   7   8     2344.38     2311.38    100.60 o 
   1   7   8       72.56       62.71     13.91 o 
   2   7   8     1674.27     1706.71     92.81 o 
   3   7   8     3401.22     3269.53    120.04 o 
   4   7   8     2649.15     2532.29     97.37 o 
   5   7   8       63.67       63.08     16.81 o 
   6   7   8     3271.18     3320.56    142.87 o 
   7   7   8     2272.52     2126.84     98.79 o 
   8   7   8       89.38       89.71     36.02 o 
   9   7   8      549.22      509.66     54.71 o 
  10   7   8     1107.77     1185.97     84.72 o 
 -13   8   8      292.91      265.79     30.86 o 
 -12   8   8       32.59       21.40     19.64 o 
 -11   8   8      958.16      999.00     53.27 o 
 -10   8   8     1893.80     1948.42     82.86 o 
  -9   8   8      337.41      371.78     28.45 o 
  -8   8   8     1082.19      992.88     45.20 o 
  -7   8   8     7532.87     7422.35    257.73 o 
  -6   8   8     4098.35     4038.91    131.57 o 
  -5   8   8     1771.73     1851.93     67.08 o 
  -4   8   8     2550.80     2430.38     83.26 o 
  -3   8   8     6675.53     6756.70    207.86 o 
  -2   8   8     4049.88     3919.19    124.26 o 
  -1   8   8        9.12       13.80     10.54 o 
   0   8   8     3914.29     3821.83    137.63 o 
   1   8   8     3880.61     3940.29    141.81 o 
   2   8   8     1309.57     1213.71     54.15 o 
   3   8   8       14.65       11.72     12.06 o 
   4   8   8     2378.85     2408.06     93.86 o 
   5   8   8     2994.48     2982.97    113.17 o 
   6   8   8      979.21      991.69     58.01 o 
   7   8   8      165.57      139.68     24.79 o 
   8   8   8      835.80      858.96     52.88 o 
   9   8   8      562.00      409.48     49.82 o 
  10   8   8       14.36       11.12     52.76 o 
 -12   9   8      108.26      101.54     22.91 o 
 -11   9   8       14.63       27.93     18.86 o 
 -10   9   8       27.51       49.01     18.41 o 
  -9   9   8      110.43       94.13     18.11 o 
  -8   9   8       80.49       74.34     18.13 o 
  -7   9   8      312.76      363.36     27.75 o 
  -6   9   8      349.85      317.67     35.78 o 
  -5   9   8      695.29      613.58     32.59 o 
  -4   9   8       29.94       48.09     14.03 o 
  -3   9   8      177.95      234.46     19.43 o 
  -2   9   8      213.91      272.43     22.76 o 
  -1   9   8      431.89      404.15     28.04 o 
   0   9   8      208.47      223.41     22.00 o 
   1   9   8        0.23       14.59     12.93 o 
   2   9   8      720.74      778.44     41.24 o 
   3   9   8      807.67      845.12     42.92 o 
   4   9   8      587.62      571.80     47.15 o 
   5   9   8       35.89       26.69     17.79 o 
   6   9   8       84.97      135.70     21.82 o 
   7   9   8       57.88       55.16     19.72 o 
   8   9   8        6.75       26.04     21.30 o 
   9   9   8       25.90       45.66     22.68 o 
  10   9   8       60.90       63.11     42.40 o 
 -12  10   8       17.83      -12.29     16.94 o 
 -11  10   8     1498.93     1363.58     65.95 o 
 -10  10   8     3061.59     3072.02    109.36 o 
  -9  10   8      851.43      813.51     46.83 o 
  -8  10   8      635.76      565.94     35.70 o 
  -7  10   8     6068.35     5707.35    181.33 o 
  -6  10   8     3951.36     3752.57    192.01 o 
  -5  10   8      860.94      873.01     42.67 o 
  -4  10   8     3653.95     3583.02    117.49 o 
  -3  10   8     6349.27     6126.47    213.27 o 
  -2  10   8     4094.80     4312.89    215.34 o 
  -1  10   8       31.68       27.34     11.83 o 
   0  10   8     3800.14     4054.27    146.57 o 
   1  10   8     6261.16     6623.97    230.58 o 
   2  10   8     2484.28     2574.85     99.37 o 
   3  10   8       11.87       -8.71     12.51 o 
   4  10   8     2918.03     2890.07    111.07 o 
   5  10   8     3670.98     3695.46    157.31 o 
   6  10   8     1532.22     1454.73     66.39 o 
   7  10   8      177.52      167.68     26.38 o 
   8  10   8     1545.92     1405.90     97.23 o 
   9  10   8     1076.57     1120.62     65.29 o 
 -12  11   8      219.70      207.72     28.52 o 
 -11  11   8      111.48       92.40     22.55 o 
 -10  11   8       15.06       13.20     16.83 o 
  -9  11   8      317.39      288.89     30.77 o 
  -8  11   8      783.85      708.80     40.12 o 
  -7  11   8      102.63      116.04     18.35 o 
  -6  11   8       20.63       32.84     14.33 o 
  -5  11   8      455.72      509.74     31.11 o 
  -4  11   8     1311.42     1272.28     50.61 o 
  -3  11   8      108.19       95.01     17.38 o 
  -2  11   8       25.98       24.67     29.29 o 
  -1  11   8      468.51      557.08     53.88 o 
   0  11   8      795.23      726.58     63.34 o 
   1  11   8       61.64      100.72     17.05 o 
   2  11   8       19.70       14.44     14.28 o 
   3  11   8      290.05      268.44     30.89 o 
   4  11   8       16.54       12.08     19.07 o 
   5  11   8      141.91      152.49     23.29 o 
   6  11   8      420.41      366.02     36.43 o 
   7  11   8      316.06      250.72     31.76 o 
   8  11   8       39.06       54.70     27.30 o 
   9  11   8       38.02       35.98     22.29 o 
 -12  12   8       17.31        9.86     34.51 o 
 -11  12   8      937.97     1002.86     56.24 o 
 -10  12   8     1632.40     1577.91     67.60 o 
  -9  12   8      551.07      533.85     36.86 o 
  -8  12   8      101.07       88.63     18.25 o 
  -7  12   8     1356.07     1290.95     55.02 o 
  -6  12   8     1736.16     1805.87     68.64 o 
  -5  12   8      336.42      346.88     26.36 o 
  -4  12   8     1050.93     1014.41     49.88 o 
  -3  12   8     3310.51     3460.83    150.42 o 
  -2  12   8     2520.13     2488.31    113.44 o 
  -1  12   8        2.27       -5.96     14.34 o 
   0  12   8     1959.27     1974.98     79.89 o 
   1  12   8     3794.29     3923.57    144.18 o 
   2  12   8     1093.95     1124.57     53.41 o 
   3  12   8       61.05       39.86     16.81 o 
   4  12   8     1586.88     1613.14     71.07 o 
   5  12   8     1149.71     1131.50     56.84 o 
   6  12   8      769.72      717.13     45.89 o 
   7  12   8      150.52      143.16     56.51 o 
   8  12   8      696.28      781.34     54.73 o 
   9  12   8      470.67      449.31     55.93 o 
 -11  13   8      348.71      315.50     30.88 o 
 -10  13   8        0.46       23.61     17.08 o 
  -9  13   8     1302.25     1226.12     56.16 o 
  -8  13   8     2539.84     2429.39     89.74 o 
  -7  13   8      729.73      682.90     45.98 o 
  -6  13   8      444.06      468.34     33.13 o 
  -5  13   8     4153.41     4254.11    155.59 o 
  -4  13   8     3402.18     3522.45    131.54 o 
  -3  13   8      335.60      308.69     33.42 o 
  -2  13   8      925.80      999.24     76.92 o 
  -1  13   8     2771.96     2982.50    135.38 o 
   0  13   8     1780.75     1969.47     96.21 o 
   1  13   8        8.10       30.01     14.48 o 
   2  13   8      622.89      652.06     40.78 o 
   3  13   8     2057.96     2099.61     86.63 o 
   4  13   8     1156.88     1156.23     56.87 o 
   5  13   8        5.19       -0.18     16.14 o 
   6  13   8      899.36      842.65     51.24 o 
   7  13   8     1321.96     1317.23     65.49 o 
   8  13   8       85.99       71.80     24.59 o 
   9  13   8      172.48      183.80     35.54 o 
 -11  14   8      146.15      135.55     23.85 o 
 -10  14   8      254.78      191.70     32.21 o 
  -9  14   8       14.18       16.73     17.29 o 
  -8  14   8       66.14       58.29     17.91 o 
  -7  14   8       70.89       54.98     16.84 o 
  -6  14   8       51.71       28.30     16.29 o 
  -5  14   8        3.28       26.83     16.25 o 
  -4  14   8       59.74       51.49     16.99 o 
  -3  14   8      304.77      226.52     30.27 o 
  -2  14   8      375.81      395.78     39.23 o 
  -1  14   8       10.39       15.40     17.80 o 
   0  14   8      404.07      420.27     40.83 o 
   1  14   8      795.63      770.95     44.77 o 
   2  14   8      168.03      151.86     22.38 o 
   3  14   8       88.56       83.89     19.65 o 
   4  14   8      357.99      370.19     33.37 o 
   5  14   8       38.04       40.05     32.45 o 
   6  14   8      174.37      133.78     24.66 o 
   7  14   8       21.59       49.44     22.06 o 
   8  14   8       50.68       52.89     23.40 o 
 -10  15   8       13.15       -8.82     16.52 o 
  -9  15   8     1434.56     1438.50     63.97 o 
  -8  15   8     2661.36     2640.61    124.33 o 
  -7  15   8      479.97      508.07     35.50 o 
  -6  15   8      950.78      962.77     51.85 o 
  -5  15   8     5000.08     4781.44    174.78 o 
  -4  15   8     2509.75     2596.31    192.03 o 
  -3  15   8       77.55       72.20     28.18 o 
  -2  15   8     1674.40     1595.54     84.04 o 
  -1  15   8     4386.98     4346.74    187.68 o 
   0  15   8     1985.14     1973.21     98.65 o 
   1  15   8       26.63        0.60     18.72 o 
   2  15   8     1823.23     1861.56     80.06 o 
   3  15   8     3745.91     3735.58    141.85 o 
   4  15   8     1773.51     1870.39     81.72 o 
   5  15   8       23.83       28.80     17.26 o 
   6  15   8     1177.88     1178.12     61.86 o 
   7  15   8     1448.28     1416.05     68.88 o 
   8  15   8       53.56       59.27     25.45 o 
 -10  16   8      120.65       81.82     21.10 o 
  -9  16   8      266.59      300.43     30.58 o 
  -8  16   8       20.24       28.17     16.61 o 
  -7  16   8      252.87      207.79     27.16 o 
  -6  16   8      742.53      751.36     48.02 o 
  -5  16   8        9.53       25.19     20.09 o 
  -4  16   8      189.28      187.90     47.52 o 
  -3  16   8      552.89      609.47     52.08 o 
  -2  16   8      239.40      226.70     31.70 o 
  -1  16   8       53.16       69.60     22.49 o 
   0  16   8       27.69       20.87     20.84 o 
   1  16   8      150.95      142.40     27.86 o 
   2  16   8      162.26      152.15     23.02 o 
   3  16   8       45.30       49.91     19.29 o 
   4  16   8       23.88       25.57     18.11 o 
   5  16   8      282.91      254.85     29.61 o 
   6  16   8       28.89       84.93     22.72 o 
   7  16   8        7.42       43.17     20.68 o 
  -9  17   8      484.23      526.84     39.25 o 
  -8  17   8      847.43      931.94     54.42 o 
  -7  17   8       81.09       60.18     20.67 o 
  -6  17   8      469.45      484.75     38.67 o 
  -5  17   8     1536.60     1611.79     95.66 o 
  -4  17   8      697.36      800.69     76.69 o 
  -3  17   8        0.48      -10.04     19.25 o 
  -2  17   8     1055.78     1074.56     65.83 o 
  -1  17   8     2633.32     2628.67    125.41 o 
   0  17   8      599.43      687.62    106.52 o 
   1  17   8       30.88       21.92     20.32 o 
   2  17   8      631.89      501.36     47.21 o 
   3  17   8     1422.24     1407.42     67.17 o 
   4  17   8      788.93      851.00     51.03 o 
   5  17   8        0.70      -13.86     18.72 o 
   6  17   8      502.02      513.74     64.62 o 
   7  17   8      634.43      591.96     44.77 o 
  -9  18   8      462.00      463.09     39.80 o 
  -8  18   8       30.12       38.36     20.75 o 
  -7  18   8     1099.10     1099.40     59.30 o 
  -6  18   8     1702.49     1790.61     94.69 o 
  -5  18   8       18.41       49.43     24.84 o 
  -4  18   8      751.22      836.91     63.92 o 
  -3  18   8     2251.54     2191.99    116.87 o 
  -2  18   8     1227.26     1194.88     71.64 o 
  -1  18   8       32.94        4.08     20.66 o 
   0  18   8      801.51      788.19     61.46 o 
   1  18   8     1328.00     1344.31    102.32 o 
   2  18   8      896.17      900.80     66.66 o 
   3  18   8        4.48       -5.49     19.64 o 
   4  18   8      579.21      603.21     44.49 o 
   5  18   8     1167.25     1169.07     62.80 o 
   6  18   8      269.85      194.30     28.57 o 
  -8  19   8       70.71       28.01     20.21 o 
  -7  19   8        1.58        0.82     18.72 o 
  -6  19   8      115.95      105.34     27.72 o 
  -5  19   8      107.87       62.61     32.68 o 
  -4  19   8        4.06       -9.87     20.50 o 
  -3  19   8       39.86       57.06     24.04 o 
  -2  19   8      226.14      227.89     37.68 o 
  -1  19   8      554.65      510.08     48.26 o 
   0  19   8       78.22       81.41     32.41 o 
   1  19   8        1.68       12.89     20.84 o 
   2  19   8        7.08       -0.56     20.87 o 
   3  19   8      105.00       78.71     36.91 o 
   4  19   8       36.62       22.22     20.06 o 
   5  19   8       15.31       33.20     21.31 o 
  -7  20   8     1162.99     1280.01     79.59 o 
  -6  20   8     1480.22     1546.12    110.32 o 
  -5  20   8      153.26      114.31     30.27 o 
  -4  20   8      484.54      524.18     50.54 o 
  -3  20   8     2059.95     2149.06    110.11 o 
  -2  20   8     1254.49     1308.02     78.92 o 
  -1  20   8        6.61       -1.58     20.39 o 
   0  20   8     1238.24     1261.90     78.98 o 
   1  20   8     1412.21     1470.26     84.15 o 
   2  20   8      742.19      685.39     58.62 o 
   3  20   8       24.54        7.51     21.03 o 
   4  20   8      616.88      574.49     54.44 o 
  -6  21   8        3.98       -2.87     22.58 o 
  -5  21   8      178.38      140.71     32.63 o 
  -4  21   8      284.02      283.83     39.55 o 
  -3  21   8       95.32      144.87     31.58 o 
  -2  21   8        5.28       -4.94     22.07 o 
  -1  21   8       64.01       72.62     26.83 o 
   0  21   8       83.17      102.20     28.55 o 
   1  21   8       14.44       30.78     23.85 o 
   2  21   8      247.25      225.57     37.59 o 
   3  21   8      286.24      156.88     40.00 o 
  -5  22   8      135.25      119.27     32.76 o 
  -4  22   8       21.98       44.58     25.94 o 
  -3  22   8      466.17      396.15     45.89 o 
  -2  22   8      456.74      526.35     52.06 o 
  -1  22   8        8.46       -4.93     22.76 o 
   0  22   8      453.54      507.19     51.22 o 
   1  22   8      685.04      730.27     61.53 o 
   2  22   8      439.49      429.13     47.21 o 
  -2  23   8      320.85      267.32     38.53 o 
  -1  23   8      780.32      815.82     66.09 o 
   0  23   8      307.57      307.67     68.04 o 
 -13   1   9      162.92      184.28     27.58 o 
 -12   1   9      184.76      154.89     24.22 o 
 -11   1   9     2418.48     2287.51     95.60 o 
 -10   1   9     2662.76     2530.54    102.03 o 
  -9   1   9      477.09      531.78     54.91 o 
  -8   1   9     2840.72     2842.71    109.81 o 
  -7   1   9     6125.75     6102.69    213.35 o 
  -6   1   9     3940.36     3897.73    231.88 o 
  -5   1   9      113.57      145.31     16.26 o 
  -4   1   9     1264.68     1173.67     40.83 o 
  -3   1   9     7477.39     7742.46    262.30 o 
  -2   1   9     3206.97     3207.35    115.37 o 
  -1   1   9       64.39       48.66     10.90 o 
   0   1   9     5506.19     5367.55    150.89 o 
   1   1   9    13352.15    13118.24    436.23 o 
   2   1   9     6754.27     6509.24    259.24 o 
   3   1   9     1413.61     1443.73    107.61 o 
   4   1   9     4962.63     4953.94    326.90 o 
   5   1   9     3623.22     3855.77    283.02 o 
   6   1   9       16.47      -15.97     21.05 o 
   7   1   9      608.93      553.22     55.43 o 
   8   1   9     1061.83     1038.17    155.81 o 
   9   1   9      800.47      889.03     73.50 o 
  10   1   9       11.43        4.59     26.25 o 
 -13   2   9      484.95      471.10     40.16 o 
 -12   2   9      937.17     1005.75     56.44 o 
 -11   2   9      252.21      324.76     45.03 o 
 -10   2   9      129.54      100.44     21.21 o 
  -9   2   9     1206.18     1331.09     61.49 o 
  -8   2   9      922.59      893.23     67.18 o 
  -7   2   9      382.20      400.16     31.02 o 
  -6   2   9     3221.65     2840.78    162.26 o 
  -5   2   9     5064.42     5284.83    165.63 o 
  -4   2   9      462.35      476.30     23.41 o 
  -3   2   9      855.47      682.99     29.69 o 
  -2   2   9     5682.61     5338.07    164.56 o 
  -1   2   9     4536.90     4354.05    123.78 o 
   0   2   9     1196.46     1228.58     42.27 o 
   1   2   9      596.62      660.84     38.67 o 
   2   2   9     4096.76     3973.75    164.53 o 
   3   2   9     2667.92     2736.77    118.42 o 
   4   2   9      477.99      328.38     59.17 o 
   5   2   9     1065.25     1034.25     72.85 o 
   6   2   9     1647.45     1379.19    182.93 o 
   7   2   9      794.68      853.99     93.68 o 
   8   2   9        5.87       -9.68     22.73 o 
   9   2   9      120.74      137.94     32.28 o 
  10   2   9      255.67      250.34     41.84 o 
 -13   3   9       86.35      156.81     26.02 o 
 -12   3   9       34.89       51.12     20.31 o 
 -11   3   9      852.19      869.43     53.38 o 
 -10   3   9      930.33      952.19     57.08 o 
  -9   3   9       51.00       41.20     16.78 o 
  -8   3   9     1257.28     1243.85     75.72 o 
  -7   3   9     1888.69     1772.95     99.03 o 
  -6   3   9     1328.46     1379.04     66.03 o 
  -5   3   9       20.18       39.84     13.74 o 
  -4   3   9     1141.32     1030.86    101.34 o 
  -3   3   9     2089.18     1942.21     66.82 o 
  -2   3   9     1040.58     1094.67     46.16 o 
  -1   3   9       32.97       48.74     10.50 o 
   0   3   9     1342.00     1371.57     91.66 o 
   1   3   9     2906.81     2772.15    102.92 o 
   2   3   9     1977.98     2048.91     80.09 o 
   3   3   9     1063.46     1149.75     74.24 o 
   4   3   9     2132.84     2128.98     97.13 o 
   5   3   9     1480.97     1499.15     92.39 o 
   6   3   9       28.61       11.02     25.69 o 
   7   3   9      123.77      172.36     34.26 o 
   8   3   9      357.97      438.58     51.25 o 
   9   3   9      278.62      320.34     45.96 o 
  10   3   9        0.11       16.69     28.88 o 
 -13   4   9     1061.48     1158.72     62.76 o 
 -12   4   9     1972.03     2081.01     91.18 o 
 -11   4   9      693.39      611.96     50.69 o 
 -10   4   9      124.46      111.69     21.72 o 
  -9   4   9     2073.86     2193.01    101.06 o 
  -8   4   9     2412.36     2430.85     96.86 o 
  -7   4   9      125.27      139.35     19.42 o 
  -6   4   9     2739.59     2878.75     96.92 o 
  -5   4   9     6741.01     6539.05    202.59 o 
  -4   4   9     4236.56     4271.83    175.91 o 
  -3   4   9        2.35       -3.39      8.19 o 
  -2   4   9     5019.68     5029.33    142.55 o 
  -1   4   9     9328.33     9849.16    294.57 o 
   0   4   9     7607.18     8422.02    394.33 o 
   1   4   9        4.32       14.23     13.81 o 
   2   4   9     6095.66     6507.79    259.80 o 
   3   4   9     7168.84     7621.34    302.31 o 
   4   4   9     1442.99     1431.62     71.47 o 
   5   4   9     1099.20     1044.57     57.41 o 
   6   4   9     3370.08     3476.44    184.78 o 
   7   4   9     1485.90     1494.88     95.18 o 
   8   4   9       30.00       44.38     37.47 o 
   9   4   9      269.89      323.77     48.81 o 
  10   4   9      769.05      778.12    148.91 o 
 -12   5   9        4.66       63.18     21.64 o 
 -11   5   9        3.27       -0.27     17.37 o 
 -10   5   9       39.04       18.19     16.59 o 
  -9   5   9      192.12      209.79     25.58 o 
  -8   5   9      137.27      145.97     21.23 o 
  -7   5   9       24.37       -2.99     11.15 o 
  -6   5   9        4.23        8.50     11.39 o 
  -5   5   9      476.91      455.33     34.64 o 
  -4   5   9      368.74      337.95     23.31 o 
  -3   5   9      130.55      131.86     15.34 o 
  -2   5   9        2.12       21.94      9.30 o 
  -1   5   9      135.31      168.00     18.91 o 
   0   5   9       20.43       15.47     11.10 o 
   1   5   9      166.46      215.61     31.53 o 
   2   5   9      188.76      217.19     31.88 o 
   3   5   9     1350.71     1223.14     54.72 o 
   4   5   9      172.78      176.31     25.38 o 
   5   5   9        4.03      -15.22     15.22 o 
   6   5   9       17.04       57.51     26.39 o 
   7   5   9        0.00        9.82     23.43 o 
   8   5   9        3.02      -21.19     21.19 o 
   9   5   9        0.64      -25.93     44.87 o 
 -12   6   9     1560.68     1530.48     85.15 o 
 -11   6   9      392.87      365.43     34.50 o 
 -10   6   9      460.75      488.96     41.85 o 
  -9   6   9     3251.57     3081.84    203.68 o 
  -8   6   9     2551.02     2720.95    202.18 o 
  -7   6   9      603.54      543.12     32.84 o 
  -6   6   9     3685.60     3677.50    120.65 o 
  -5   6   9     7185.45     6701.03    268.15 o 
  -4   6   9     2869.76     3035.24    100.71 o 
  -3   6   9      568.34      596.24     38.52 o 
  -2   6   9     5238.73     5476.75    170.01 o 
  -1   6   9     6423.60     6243.18    250.88 o 
   0   6   9     3843.41     4084.66    189.41 o 
   1   6   9       37.92       46.70     13.84 o 
   2   6   9     3805.45     3833.94    139.14 o 
   3   6   9     5151.18     5152.56    182.29 o 
   4   6   9      688.60      699.60     46.59 o 
   5   6   9      571.90      623.67     46.24 o 
   6   6   9     2799.62     2983.17    131.48 o 
   7   6   9     1108.84     1018.54     79.88 o 
   8   6   9        0.48      -20.22     20.22 o 
   9   6   9      569.95      682.40     91.71 o 
 -12   7   9       79.42      106.50     27.35 o 
 -11   7   9      736.87      697.05     47.68 o 
 -10   7   9      906.17      918.27     51.71 o 
  -9   7   9      104.19      115.58     21.54 o 
  -8   7   9      478.33      518.42     33.71 o 
  -7   7   9     2708.85     2922.19    118.86 o 
  -6   7   9      499.10      572.17     36.87 o 
  -5   7   9      116.77      121.94     16.50 o 
  -4   7   9     1516.24     1496.32     57.13 o 
  -3   7   9     2174.27     2134.47     74.18 o 
  -2   7   9      670.45      784.93     48.54 o 
  -1   7   9      183.46      139.68     18.12 o 
   0   7   9     3628.01     3866.47    160.64 o 
   1   7   9     5960.42     5909.31    238.50 o 
   2   7   9     1467.19     1476.10     71.31 o 
   3   7   9       39.13       68.91     16.20 o 
   4   7   9     2027.13     2138.73     86.02 o 
   5   7   9      950.57      886.89     53.42 o 
   6   7   9        8.49       32.75     19.56 o 
   7   7   9      185.95      184.88     34.87 o 
   8   7   9      361.05      327.61     43.86 o 
   9   7   9      171.87      194.27     55.22 o 
 -12   8   9      271.93      313.24     34.03 o 
 -11   8   9        3.75        8.25     18.06 o 
 -10   8   9      464.06      482.46     38.32 o 
  -9   8   9     1173.26     1138.62     56.03 o 
  -8   8   9      513.70      549.05     34.79 o 
  -7   8   9      665.29      671.37     41.14 o 
  -6   8   9      434.31      458.87     33.57 o 
  -5   8   9     2189.54     2170.87     76.60 o 
  -4   8   9      454.60      474.95     29.35 o 
  -3   8   9       96.17      125.99     33.59 o 
  -2   8   9     1087.24     1109.81     59.96 o 
  -1   8   9     2282.37     2380.43     91.24 o 
   0   8   9     1287.86     1227.13     55.02 o 
   1   8   9        2.07       29.66     15.88 o 
   2   8   9     1136.65     1301.11     67.33 o 
   3   8   9     1783.12     1745.94     73.13 o 
   4   8   9      139.68      185.56     23.90 o 
   5   8   9      171.08      173.37     26.57 o 
   6   8   9      714.89      653.33     48.16 o 
   7   8   9      236.76      252.82     30.98 o 
   8   8   9       17.08        5.57     26.14 o 
   9   8   9      223.52      242.34     42.68 o 
 -12   9   9      124.13       98.10     23.00 o 
 -11   9   9     1813.90     1776.29     80.98 o 
 -10   9   9     1688.37     1697.96     76.61 o 
  -9   9   9       54.47       48.79     17.88 o 
  -8   9   9     1506.38     1383.58     63.76 o 
  -7   9   9     5374.90     5063.31    163.58 o 
  -6   9   9     1479.05     1371.65    101.68 o 
  -5   9   9       44.33       51.25     13.46 o 
  -4   9   9     4064.59     3990.16    128.72 o 
  -3   9   9     5573.93     5910.13    244.89 o 
  -2   9   9     2231.72     2415.02    109.65 o 
  -1   9   9       64.58       42.82     17.44 o 
   0   9   9     4155.60     4122.62    149.21 o 
   1   9   9     9611.40     9525.52    324.26 o 
   2   9   9     2272.74     2165.23     86.77 o 
   3   9   9     1065.64     1099.91     61.68 o 
   4   9   9     6350.75     6339.44    223.93 o 
   5   9   9     2965.44     2854.21    126.95 o 
   6   9   9       88.76       75.53     21.68 o 
   7   9   9      378.59      381.08     37.49 o 
   8   9   9     1141.76     1258.35     70.56 o 
   9   9   9      540.32      500.20     56.97 o 
 -11  10   9       72.42       81.79     26.03 o 
 -10  10   9       93.79       90.65     31.74 o 
  -9  10   9        2.48       -0.18     13.15 o 
  -8  10   9       19.37       24.87     15.54 o 
  -7  10   9       59.52       95.57     18.42 o 
  -6  10   9       22.11       -1.80     12.03 o 
  -5  10   9       52.49       24.91     12.78 o 
  -4  10   9      353.90      370.95     29.30 o 
  -3  10   9      160.93      166.11     25.28 o 
  -2  10   9       32.83        8.94     14.52 o 
  -1  10   9       33.55       36.74     20.79 o 
   0  10   9      329.91      381.07     29.97 o 
   1  10   9       26.39       52.77     16.64 o 
   2  10   9       32.70       55.59     17.22 o 
   3  10   9      138.22      109.49     31.46 o 
   4  10   9       19.63       58.54     21.53 o 
   5  10   9        9.09        2.14     19.93 o 
   6  10   9       11.39       -1.67     17.75 o 
   7  10   9        3.26        5.15     20.24 o 
   8  10   9       20.97       52.14     23.31 o 
 -11  11   9     1445.32     1391.57     68.79 o 
 -10  11   9     1271.88     1183.58     61.81 o 
  -9  11   9       42.60       32.03     16.50 o 
  -8  11   9     1319.41     1409.67     59.78 o 
  -7  11   9     3986.54     4025.82    149.67 o 
  -6  11   9     1902.86     1832.26     69.86 o 
  -5  11   9       41.08       34.81     15.62 o 
  -4  11   9     3361.81     3379.90    126.59 o 
  -3  11   9     4118.51     4360.58    184.38 o 
  -2  11   9     2181.11     2031.32     97.09 o 
  -1  11   9       11.88       13.61     16.24 o 
   0  11   9     1223.94     1255.13     68.86 o 
   1  11   9     4045.69     4378.52    172.80 o 
   2  11   9      741.23      682.95     42.62 o 
   3  11   9     1431.69     1385.21     64.12 o 
   4  11   9     4867.65     4717.00    172.22 o 
   5  11   9     1753.03     1696.82    108.01 o 
   6  11   9       75.03       79.89     23.90 o 
   7  11   9      196.99      219.53     30.93 o 
   8  11   9      819.61      741.22     54.94 o 
 -11  12   9      111.82      107.24     23.55 o 
 -10  12   9       58.88       42.75     18.34 o 
  -9  12   9      726.29      727.65     45.40 o 
  -8  12   9      849.54      932.44     50.64 o 
  -7  12   9       88.88      113.71     19.75 o 
  -6  12   9      449.82      514.68     33.60 o 
  -5  12   9     1136.76     1172.74     80.56 o 
  -4  12   9     1323.51     1199.15     66.91 o 
  -3  12   9        1.62        1.75     15.80 o 
  -2  12   9      691.09      636.35     62.22 o 
  -1  12   9     1836.70     1800.20     90.52 o 
   0  12   9     1994.56     1979.57     97.72 o 
   1  12   9        2.72       11.42     14.81 o 
   2  12   9     1087.23     1118.71     54.71 o 
   3  12   9     2133.64     2075.61     86.47 o 
   4  12   9      353.29      340.11     31.63 o 
   5  12   9      161.01      160.68     24.04 o 
   6  12   9      483.86      505.64     44.09 o 
   7  12   9      321.09      301.01     35.55 o 
   8  12   9       13.78       11.30     20.50 o 
 -10  13   9      323.05      287.56     29.57 o 
  -9  13   9        1.57       21.21     17.07 o 
  -8  13   9      536.42      594.84     38.91 o 
  -7  13   9     1028.61     1072.80     50.75 o 
  -6  13   9      618.09      575.38     40.57 o 
  -5  13   9       79.89       67.41     22.31 o 
  -4  13   9      594.89      563.78     46.92 o 
  -3  13   9     1031.17      952.06     61.72 o 
  -2  13   9     1126.21     1105.57     80.52 o 
  -1  13   9       34.83       35.09     19.67 o 
   0  13   9      173.39      130.78     25.97 o 
   1  13   9      727.05      700.39     42.96 o 
   2  13   9      105.18      120.81     21.57 o 
   3  13   9      724.90      746.93     62.61 o 
   4  13   9     1875.80     1792.19     78.91 o 
   5  13   9      350.62      411.95     35.73 o 
   6  13   9       19.63       -2.57     18.46 o 
   7  13   9       41.23       26.10     22.73 o 
 -10  14   9      438.67      389.30     34.26 o 
  -9  14   9     1781.50     1726.39     72.62 o 
  -8  14   9     1773.55     1714.65     77.19 o 
  -7  14   9      153.32      140.40     23.00 o 
  -6  14   9      908.35      897.55     54.80 o 
  -5  14   9     2844.57     2737.62    128.28 o 
  -4  14   9     1139.79     1232.72     70.10 o 
  -3  14   9      135.65       83.55     22.93 o 
  -2  14   9     2035.87     2063.46    102.86 o 
  -1  14   9     3361.46     3524.34    158.08 o 
   0  14   9     2366.11     2509.30    119.37 o 
   1  14   9       40.80       16.56     20.90 o 
   2  14   9     2571.07     2652.18    106.21 o 
   3  14   9     3243.53     3184.18    124.60 o 
   4  14   9      396.28      333.59     33.59 o 
   5  14   9      581.28      543.61     42.29 o 
   6  14   9      946.12     1007.36     56.63 o 
   7  14   9      585.96      560.37     47.79 o 
  -9  15   9      100.80       73.05     21.40 o 
  -8  15   9       73.02       88.28     22.49 o 
  -7  15   9       15.23      -14.97     15.10 o 
  -6  15   9       78.77       58.50     19.72 o 
  -5  15   9        3.25        9.65     20.04 o 
  -4  15   9        1.75       14.79     18.42 o 
  -3  15   9       58.10       34.59     26.09 o 
  -2  15   9       67.60       91.89     25.18 o 
  -1  15   9       51.08       66.61     23.40 o 
   0  15   9       21.41       40.08     23.00 o 
   1  15   9      181.73      180.44     31.24 o 
   2  15   9      123.16      108.95     28.02 o 
   3  15   9       50.64       72.07     20.31 o 
   4  15   9       17.41        9.19     17.77 o 
   5  15   9       62.87       41.64     23.49 o 
   6  15   9       11.68       17.93     20.29 o 
   7  15   9        0.12       28.57     37.97 o 
  -9  16   9     1198.55     1258.29     65.91 o 
  -8  16   9     1126.41     1161.59     97.19 o 
  -7  16   9      103.08       94.68     22.53 o 
  -6  16   9      756.62      698.87     56.37 o 
  -5  16   9     2386.03     2424.09    118.57 o 
  -4  16   9      632.62      694.26     55.46 o 
  -3  16   9      202.62      210.26     32.78 o 
  -2  16   9     1813.00     1946.64    138.30 o 
  -1  16   9     2378.90     2388.08    117.46 o 
   0  16   9      948.18      979.99     69.90 o 
   1  16   9      110.77       67.90     25.05 o 
   2  16   9     1410.93     1382.80     80.57 o 
   3  16   9     1692.22     1716.57     78.85 o 
   4  16   9      208.48      218.60     28.61 o 
   5  16   9      388.39      370.14     47.21 o 
   6  16   9      710.61      764.17     52.24 o 
  -8  17   9      127.43      109.13     25.09 o 
  -7  17   9      530.75      441.65     45.72 o 
  -6  17   9      869.46      903.11     64.56 o 
  -5  17   9        0.67       -0.90     19.13 o 
  -4  17   9      713.41      835.53     81.13 o 
  -3  17   9     1295.31     1363.69     79.45 o 
  -2  17   9      696.80      662.06     55.89 o 
  -1  17   9       65.70       33.84     28.66 o 
   0  17   9      428.81      495.13     58.13 o 
   1  17   9     1026.63     1016.21     70.87 o 
   2  17   9      377.92      463.29     47.33 o 
   3  17   9      132.60      150.93     32.63 o 
   4  17   9      805.80      812.91     52.26 o 
   5  17   9      799.33      745.61     51.51 o 
  -8  18   9      212.25      214.96     49.04 o 
  -7  18   9        6.68        9.20     24.64 o 
  -6  18   9      375.73      415.52     54.71 o 
  -5  18   9      717.30      632.32     70.96 o 
  -4  18   9      186.15      203.32     52.49 o 
  -3  18   9      109.51      149.60     30.43 o 
  -2  18   9      519.11      573.49     53.11 o 
  -1  18   9      762.61      802.87     63.47 o 
   0  18   9      156.48      189.64     44.32 o 
   1  18   9      130.78      115.90     32.90 o 
   2  18   9      280.65      305.64     57.16 o 
   3  18   9      336.96      352.75     43.22 o 
   4  18   9       10.33        6.56     20.27 o 
   5  18   9      193.21      235.66     31.32 o 
  -7  19   9     1297.21     1356.34    108.92 o 
  -6  19   9     1043.94     1075.49     82.66 o 
  -5  19   9        0.75       -0.08     23.31 o 
  -4  19   9      954.73     1001.78     70.90 o 
  -3  19   9     1769.15     1906.40    102.99 o 
  -2  19   9      711.15      736.55     60.84 o 
  -1  19   9        4.02       17.00     23.04 o 
   0  19   9      883.15      884.50     68.36 o 
   1  19   9     1071.12     1084.95     74.68 o 
   2  19   9      236.43      181.48     42.06 o 
   3  19   9      510.94      478.58     50.97 o 
   4  19   9     1328.89     1266.25    127.21 o 
  -6  20   9       31.00       16.76     28.59 o 
  -5  20   9        2.59      -21.82     21.82 o 
  -4  20   9        2.23      -19.53     19.53 o 
  -3  20   9       78.86       44.28     27.29 o 
  -2  20   9        4.60        9.88     24.79 o 
  -1  20   9       19.10        9.30     24.23 o 
   0  20   9       92.37       47.82     27.54 o 
   1  20   9       68.91       72.63     28.10 o 
   2  20   9       90.32       65.46     28.03 o 
   3  20   9      123.87      116.61     31.01 o 
  -4  21   9      222.13      167.64     34.24 o 
  -3  21   9      811.95      847.20     68.60 o 
  -2  21   9      472.18      517.61     52.94 o 
  -1  21   9        6.04       -0.04     22.73 o 
   0  21   9      453.91      443.87     48.30 o 
   1  21   9      616.12      622.47     57.52 o 
 -12   0  10      962.26     1048.90    156.79 o 
 -11   0  10     2384.02     2420.46    143.93 o 
 -10   0  10     1333.10     1215.24    143.98 o 
  -9   0  10        7.47       -0.24     20.19 o 
  -8   0  10     3830.64     3852.82    291.89 o 
  -7   0  10     5189.99     5558.91    279.96 o 
  -6   0  10     1080.07     1149.99     75.27 o 
  -5   0  10      363.49      535.22     49.07 o 
  -4   0  10     3651.66     3548.34    148.16 o 
  -3   0  10     6883.74     6923.09    493.56 o 
  -2   0  10     4827.90     4749.48    192.82 o 
  -1   0  10     1534.88     1603.05     74.74 o 
   0   0  10     6869.25     6889.05    334.70 o 
   1   0  10     4083.02     4097.52    270.20 o 
   2   0  10        8.02       26.63     27.61 o 
   3   0  10     3238.24     3332.14    249.49 o 
   4   0  10     3660.68     3922.83    288.94 o 
   5   0  10     1297.28     1247.46    115.38 o 
   6   0  10       96.61       88.75     42.40 o 
   7   0  10     1263.44     1365.79    128.20 o 
   8   0  10      921.10      780.03     98.61 o 
   9   0  10      365.94      383.61     70.02 o 
 -12   1  10      106.97      128.75     24.76 o 
 -11   1  10        0.51       38.81     20.04 o 
 -10   1  10      200.45      221.95     27.44 o 
  -9   1  10      399.43      394.87     39.46 o 
  -8   1  10      191.45      265.30     27.37 o 
  -7   1  10      210.34      234.75     25.62 o 
  -6   1  10      763.29      743.77     40.83 o 
  -5   1  10      490.01      448.92     31.19 o 
  -4   1  10       15.26       12.10     11.44 o 
  -3   1  10      275.65      317.39     22.68 o 
  -2   1  10      917.17      873.01     50.07 o 
  -1   1  10      236.51      267.61     20.26 o 
   0   1  10       86.60       87.30     14.15 o 
   1   1  10     1217.89     1268.76     64.49 o 
   2   1  10     1081.32     1017.06     89.74 o 
   3   1  10      115.21      135.76     29.26 o 
   4   1  10        9.49       27.65     23.99 o 
   5   1  10      259.25      296.83     57.20 o 
   6   1  10      397.79      284.01     59.17 o 
   7   1  10       92.94      125.42     51.77 o 
   8   1  10       22.85       48.69     30.28 o 
   9   1  10       66.94       39.67     30.59 o 
 -12   2  10      494.65      526.83     43.11 o 
 -11   2  10     1428.24     1409.90     68.76 o 
 -10   2  10      907.25      997.36     61.67 o 
  -9   2  10       12.87      -11.11     13.47 o 
  -8   2  10     2424.83     2296.83     93.04 o 
  -7   2  10     3030.81     3112.40    141.62 o 
  -6   2  10      807.75      867.71     51.40 o 
  -5   2  10      197.88      178.06     18.15 o 
  -4   2  10     1714.79     1832.12     73.58 o 
  -3   2  10     3286.67     3334.82     98.94 o 
  -2   2  10     2068.80     2025.79     69.65 o 
  -1   2  10      563.03      556.31     32.85 o 
   0   2  10     2848.35     2922.94    136.06 o 
   1   2  10     1973.85     2027.37     93.17 o 
   2   2  10       72.33       85.80     20.27 o 
   3   2  10     1297.96     1244.03     79.84 o 
   4   2  10     2435.40     2543.23    200.18 o 
   5   2  10     1149.28     1094.53     76.69 o 
   6   2  10        0.80       -1.39     35.50 o 
   7   2  10      821.99      805.67     98.61 o 
   8   2  10      654.71      693.24     85.30 o 
   9   2  10      243.51      228.52     51.77 o 
 -12   3  10      617.30      602.95     50.81 o 
 -11   3  10       10.71       33.42     19.24 o 
 -10   3  10      828.82      860.10     51.66 o 
  -9   3  10     1865.10     1888.09     81.22 o 
  -8   3  10     1371.58     1398.10     63.76 o 
  -7   3  10       37.49       52.84     16.50 o 
  -6   3  10     2144.46     1984.82     80.57 o 
  -5   3  10     3684.58     3784.33    138.43 o 
  -4   3  10     1818.26     1792.48     84.45 o 
  -3   3  10       97.36      105.58     31.46 o 
  -2   3  10     4634.92     4337.75    139.32 o 
  -1   3  10     3895.83     3851.44    123.47 o 
   0   3  10       49.99       30.87     19.22 o 
   1   3  10     3934.61     4133.08    171.80 o 
   2   3  10     5490.84     5008.54    204.95 o 
   3   3  10     1428.36     1352.19     84.70 o 
   4   3  10        4.39       23.64     22.98 o 
   5   3  10      902.97     1006.82     73.56 o 
   6   3  10     2152.99     2174.34    127.61 o 
   7   3  10      574.00      529.97     55.43 o 
   8   3  10       71.57       58.58     33.53 o 
   9   3  10      288.14      297.42     48.32 o 
 -12   4  10       39.25       64.39     21.62 o 
 -11   4  10      111.37       87.68     24.96 o 
 -10   4  10       58.90       92.60     21.03 o 
  -9   4  10       10.97       27.80     17.01 o 
  -8   4  10      693.77      802.06     48.67 o 
  -7   4  10      317.58      296.26     43.41 o 
  -6   4  10      214.59      222.18     21.29 o 
  -5   4  10      146.54      112.24     21.91 o 
  -4   4  10      406.76      392.08     33.25 o 
  -3   4  10      374.32      409.17     30.04 o 
  -2   4  10       54.65       30.63     11.04 o 
  -1   4  10      550.85      537.49     39.62 o 
   0   4  10     1006.51      965.18     53.68 o 
   1   4  10      323.94      389.15     28.79 o 
   2   4  10       36.57      107.50     28.23 o 
   3   4  10      844.17      796.66     49.81 o 
   4   4  10      959.12      847.44     64.15 o 
   5   4  10       68.76       90.72     27.19 o 
   6   4  10        0.95       43.04     26.78 o 
   7   4  10      191.38      203.99     37.63 o 
   8   4  10       47.51       13.81     36.49 o 
 -12   5  10      806.95      833.38     54.38 o 
 -11   5  10       24.56      -13.07     20.99 o 
 -10   5  10     1249.80     1304.01     80.32 o 
  -9   5  10     3022.99     2985.59    138.07 o 
  -8   5  10     1540.70     1608.88     73.02 o 
  -7   5  10        4.61       -5.06     12.70 o 
  -6   5  10     2921.21     2824.94     96.92 o 
  -5   5  10     4967.74     4886.58    174.39 o 
  -4   5  10     2637.12     2371.10     81.57 o 
  -3   5  10      235.84      253.95     20.82 o 
  -2   5  10     5547.28     6060.79    210.63 o 
  -1   5  10     7343.58     7332.73    251.68 o 
   0   5  10      628.68      537.68     63.61 o 
   1   5  10     2820.02     2862.65    107.72 o 
   2   5  10     5051.48     4988.16    177.61 o 
   3   5  10     2056.83     1926.19    144.51 o 
   4   5  10       14.80       12.97     17.45 o 
   5   5  10      542.68      636.87    102.56 o 
   6   5  10     2318.67     2283.01    221.39 o 
   7   5  10      692.04      716.78     66.84 o 
   8   5  10       65.21       74.95     42.40 o 
 -12   6  10       68.04       74.95     44.38 o 
 -11   6  10      326.92      297.34     32.43 o 
 -10   6  10      298.40      275.61     30.26 o 
  -9   6  10       62.72       56.89     24.34 o 
  -8   6  10       17.60        5.27     14.81 o 
  -7   6  10      548.60      602.53     36.12 o 
  -6   6  10       13.42       12.15     12.77 o 
  -5   6  10       14.34       13.19     10.88 o 
  -4   6  10       64.45       88.57     14.87 o 
  -3   6  10      864.97      861.21     37.96 o 
  -2   6  10      308.47      269.81     29.59 o 
  -1   6  10       19.40       56.73     18.50 o 
   0   6  10      258.90      247.94     34.53 o 
   1   6  10      346.45      321.29     27.64 o 
   2   6  10        2.74       10.70     14.82 o 
   3   6  10       35.28       25.95     26.66 o 
   4   6  10       43.89       11.58     29.69 o 
   5   6  10      159.01      205.51     30.31 o 
   6   6  10       30.08       75.79     29.19 o 
   7   6  10       41.89       41.50     62.62 o 
   8   6  10      134.75      124.45     47.33 o 
 -11   7  10        0.44       27.65     19.83 o 
 -10   7  10     1043.74     1009.54     55.05 o 
  -9   7  10     1713.32     1681.95     75.17 o 
  -8   7  10      387.76      378.83     37.10 o 
  -7   7  10        1.10        0.78     13.73 o 
  -6   7  10     1644.75     1713.35     83.58 o 
  -5   7  10     2661.87     2554.07     88.67 o 
  -4   7  10      646.93      675.66     34.76 o 
  -3   7  10     1385.41     1408.30     72.86 o 
  -2   7  10     3936.78     4047.58    170.98 o 
  -1   7  10     4485.92     4634.68    210.37 o 
   0   7  10      356.46      366.21     32.31 o 
   1   7  10     1033.61     1162.29     62.88 o 
   2   7  10     1597.47     1460.12     64.08 o 
   3   7  10      785.71      844.83     53.91 o 
   4   7  10        0.16      -20.64     22.30 o 
   5   7  10      158.58      191.44     28.24 o 
   6   7  10     1139.00     1205.30     83.22 o 
   7   7  10      344.03      384.48     48.46 o 
   8   7  10       66.20       79.24     31.72 o 
 -11   8  10     1411.07     1379.76     68.74 o 
 -10   8  10      717.94      777.81     50.57 o 
  -9   8  10        2.25        0.51     16.24 o 
  -8   8  10     1331.30     1318.70     85.97 o 
  -7   8  10     2858.90     2929.65    113.86 o 
  -6   8  10      491.85      524.20     33.28 o 
  -5   8  10      199.93      155.05     18.64 o 
  -4   8  10     2022.58     2008.62     81.73 o 
  -3   8  10     4385.73     4294.49    181.23 o 
  -2   8  10      564.47      513.70     42.51 o 
  -1   8  10     1199.85     1037.76     59.21 o 
   0   8  10     4055.35     4170.79    152.00 o 
   1   8  10     2340.84     2288.68    131.23 o 
   2   8  10      169.08      177.92     25.05 o 
   3   8  10     2053.91     2033.14     83.80 o 
   4   8  10     2661.25     2679.46    121.45 o 
   5   8  10      960.11      983.52     58.45 o 
   6   8  10      141.23      150.00     28.80 o 
   7   8  10      705.16      751.34     72.48 o 
   8   8  10      744.08      727.24     72.97 o 
 -11   9  10        0.97       35.32     20.68 o 
 -10   9  10      126.74      128.12     24.30 o 
  -9   9  10      109.57       78.51     19.97 o 
  -8   9  10        1.70       29.17     15.74 o 
  -7   9  10        4.34       19.73     14.83 o 
  -6   9  10       11.99       25.39     13.98 o 
  -5   9  10      352.78      341.62     29.31 o 
  -4   9  10        2.40       17.54     16.78 o 
  -3   9  10      563.07      588.62     46.22 o 
  -2   9  10      819.22      843.44     52.30 o 
  -1   9  10     1182.32     1050.76     74.57 o 
   0   9  10      144.95      188.75     23.40 o 
   1   9  10       65.50       95.13     34.86 o 
   2   9  10      144.20      115.82     22.22 o 
   3   9  10       19.38       -3.75     15.51 o 
   4   9  10       35.64       55.33     24.43 o 
   5   9  10       11.76       39.66     26.91 o 
   6   9  10       93.73       60.43     23.23 o 
   7   9  10       28.42       48.51     28.56 o 
   8   9  10       56.73       78.89     43.39 o 
 -11  10  10     1383.78     1332.51     79.86 o 
 -10  10  10      706.10      723.27     49.23 o 
  -9  10  10       27.57        5.94     16.08 o 
  -8  10  10     2313.96     2257.80     93.59 o 
  -7  10  10     3692.42     3672.86    139.82 o 
  -6  10  10     1183.82     1151.62     50.24 o 
  -5  10  10      133.05       94.55     18.92 o 
  -4  10  10     2375.74     2397.11    112.68 o 
  -3  10  10     4201.43     4696.88    198.13 o 
  -2  10  10     1198.82     1336.82     72.08 o 
  -1  10  10      903.22      876.99     85.93 o 
   0  10  10     4259.70     4351.65    186.55 o 
   1  10  10     3199.00     3227.58    123.16 o 
   2  10  10        1.30       -6.88     14.46 o 
   3  10  10     1913.89     1950.64    104.84 o 
   4  10  10     3621.51     3631.36    137.53 o 
   5  10  10     1488.80     1430.83     76.10 o 
   6  10  10       16.95      -10.15     20.85 o 
   7  10  10      495.98      522.75     46.05 o 
 -10  11  10       80.27       63.68     21.81 o 
  -9  11  10      219.09      250.45     34.51 o 
  -8  11  10      281.89      319.04     33.38 o 
  -7  11  10       13.70       41.78     16.52 o 
  -6  11  10      288.73      320.07     30.42 o 
  -5  11  10      150.87      129.68     25.29 o 
  -4  11  10      848.97      793.17     57.56 o 
  -3  11  10      103.19       84.52     22.68 o 
  -2  11  10      134.87      151.44     25.54 o 
  -1  11  10      314.59      307.19     49.63 o 
   0  11  10      170.32      155.46     28.67 o 
   1  11  10      146.44      184.27     24.25 o 
   2  11  10      499.29      489.66     37.49 o 
   3  11  10      296.24      321.65     30.97 o 
   4  11  10       17.90       43.00     17.35 o 
   5  11  10      133.37      172.32     52.94 o 
   6  11  10      154.78      144.12     27.66 o 
   7  11  10       26.24       16.24     20.79 o 
 -10  12  10      230.40      226.20     29.29 o 
  -9  12  10       62.43       62.62     20.07 o 
  -8  12  10     1467.14     1382.90     67.04 o 
  -7  12  10     2199.33     2165.97     91.40 o 
  -6  12  10      767.98      782.06     47.67 o 
  -5  12  10       26.62       27.17     19.86 o 
  -4  12  10     1544.78     1455.18     85.92 o 
  -3  12  10     2136.94     2079.73    102.21 o 
  -2  12  10      734.04      652.25     64.43 o 
  -1  12  10      481.27      466.69     44.17 o 
   0  12  10     2342.08     2509.47    131.61 o 
   1  12  10     1564.87     1676.38     98.79 o 
   2  12  10       19.64       17.04     16.70 o 
   3  12  10      839.66      867.65     50.84 o 
   4  12  10     1837.06     1962.54    141.77 o 
   5  12  10      774.29      884.73     59.44 o 
   6  12  10        3.67       -9.77     19.91 o 
   7  12  10      120.40      109.54     49.80 o 
  -9  13  10     1018.74      989.58     52.52 o 
  -8  13  10      714.47      718.97     48.96 o 
  -7  13  10        0.11       12.42     16.77 o 
  -6  13  10      960.00      964.12     69.57 o 
  -5  13  10     1285.39     1386.56     78.02 o 
  -4  13  10      643.47      588.77     89.03 o 
  -3  13  10      305.12      291.32     34.68 o 
  -2  13  10     2232.58     2522.58    121.05 o 
  -1  13  10     2082.63     2070.39    114.47 o 
   0  13  10      292.08      330.17     38.23 o 
   1  13  10      617.43      724.27     57.71 o 
   2  13  10     1489.10     1533.84     70.84 o 
   3  13  10      554.28      505.75     39.59 o 
   4  13  10        0.37       -6.35     16.86 o 
   5  13  10      590.53      572.10     43.55 o 
   6  13  10      669.56      788.50     57.96 o 
  -9  14  10       88.17      105.23     23.64 o 
  -8  14  10      346.64      360.88     35.24 o 
  -7  14  10      298.01      254.04     28.96 o 
  -6  14  10        0.57       21.35     21.03 o 
  -5  14  10       82.44       99.93     26.17 o 
  -4  14  10      132.12      108.93     30.34 o 
  -3  14  10       68.05       38.15     27.36 o 
  -2  14  10       26.35       84.13     25.96 o 
  -1  14  10       48.73       62.18     23.73 o 
   0  14  10      209.41      189.42     34.88 o 
   1  14  10       94.39       70.77     26.54 o 
   2  14  10        3.86       -5.16     19.64 o 
   3  14  10       91.79       97.65     22.64 o 
   4  14  10      208.80      173.79     39.14 o 
   5  14  10       44.36       64.82     22.86 o 
   6  14  10       23.99       26.13     23.32 o 
  -8  15  10      612.16      771.62     68.04 o 
  -7  15  10        4.89      -19.64     19.64 o 
  -6  15  10     1031.37     1031.79     68.87 o 
  -5  15  10     1793.25     1825.27     95.71 o 
  -4  15  10      320.70      350.66     39.98 o 
  -3  15  10      679.87      661.15     57.29 o 
  -2  15  10     3218.69     3528.48    211.54 o 
  -1  15  10     3157.55     3342.57    226.49 o 
   0  15  10      461.74      392.79     44.20 o 
   1  15  10      677.71      652.69     93.41 o 
   2  15  10     1502.42     1517.03     86.92 o 
   3  15  10      606.40      610.67     44.15 o 
   4  15  10        3.57       -8.20     17.87 o 
   5  15  10      491.62      478.56     41.35 o 
  -8  16  10       29.44       -9.95     21.43 o 
  -7  16  10      158.11      172.54     31.65 o 
  -6  16  10      410.67      429.14     45.80 o 
  -5  16  10       79.08       91.89     45.51 o 
  -4  16  10      184.44      111.02     34.26 o 
  -3  16  10      451.46      429.77     46.37 o 
  -2  16  10      215.83      186.49     33.39 o 
  -1  16  10       14.28       58.06     26.71 o 
   0  16  10      350.68      409.47     47.06 o 
   1  16  10      453.44      474.51     59.31 o 
   2  16  10       11.45       39.38     25.52 o 
   3  16  10      132.43       97.42     28.74 o 
   4  16  10      251.89      280.09     32.78 o 
  -7  17  10       14.76       21.79     29.08 o 
  -6  17  10      678.17      738.33     77.47 o 
  -5  17  10     1020.13     1067.53     70.95 o 
  -4  17  10      160.07      185.26     33.35 o 
  -3  17  10      548.41      554.80     71.96 o 
  -2  17  10     2044.15     2112.42    110.41 o 
  -1  17  10     1930.78     2015.25    107.40 o 
   0  17  10      265.15      267.44     40.16 o 
   1  17  10      607.77      604.01     56.47 o 
   2  17  10      938.91     1052.99     86.74 o 
   3  17  10      432.50      463.61     63.19 o 
   4  17  10        9.83       23.24     25.30 o 
  -6  18  10      563.39      536.72     51.63 o 
  -5  18  10        2.50       23.77     28.43 o 
  -4  18  10      873.33      878.47     68.65 o 
  -3  18  10     1125.83     1001.08     71.89 o 
  -2  18  10      238.96      297.58     41.50 o 
  -1  18  10      292.34      349.50     75.68 o 
   0  18  10     1315.82     1396.87     84.79 o 
   1  18  10      733.50      740.06     63.67 o 
   2  18  10        0.91        7.32     24.05 o 
   3  18  10      519.87      560.83     54.89 o 
  -5  19  10       75.58       68.87     26.04 o 
  -4  19  10        4.83       41.00     26.59 o 
  -3  19  10      151.61      151.16     32.88 o 
  -2  19  10      175.31      195.53     38.04 o 
  -1  19  10       80.01       56.69     27.59 o 
   0  19  10        0.17       16.00     24.07 o 
   1  19  10      169.51      182.54     35.37 o 
  -2  20  10      276.78      337.09    120.31 o 
  -1  20  10      170.73       97.63     50.29 o 
 -11   1  11     1156.12     1213.85     63.56 o 
 -10   1  11      320.08      376.55     35.74 o 
  -9   1  11      295.58      273.08     34.26 o 
  -8   1  11     3068.88     3147.64    122.76 o 
  -7   1  11     4085.04     4328.01    184.64 o 
  -6   1  11      140.88      120.19     20.21 o 
  -5   1  11     2207.00     2037.82     82.58 o 
  -4   1  11     7284.07     7426.13    256.14 o 
  -3   1  11     4049.99     3915.44    138.01 o 
  -2   1  11      519.88      506.50     32.72 o 
  -1   1  11     2471.12     2562.45     97.13 o 
   0   1  11     3630.13     3962.49    165.29 o 
   1   1  11     1439.27     1432.65     92.20 o 
   2   1  11      104.23       82.73     26.78 o 
   3   1  11     1979.97     1851.03    341.69 o 
   4   1  11     2941.07     2964.79    162.11 o 
   5   1  11      281.65      247.13     38.58 o 
   6   1  11      111.58      123.27     49.31 o 
   7   1  11      806.31      905.17     77.63 o 
 -11   2  11       35.29       45.43     21.07 o 
 -10   2  11      824.49      816.47     71.59 o 
  -9   2  11     1115.33     1045.96     79.61 o 
  -8   2  11      555.29      604.82     43.27 o 
  -7   2  11       97.48      103.92     20.71 o 
  -6   2  11     1226.33     1332.24     70.38 o 
  -5   2  11     1130.96     1113.08     56.36 o 
  -4   2  11       19.32       14.68     10.54 o 
  -3   2  11     1295.51     1170.28     47.58 o 
  -2   2  11     3142.57     3210.44    105.92 o 
  -1   2  11     1070.60      938.25     86.97 o 
   0   2  11       87.20      119.64     21.79 o 
   1   2  11     1484.88     1414.52     71.55 o 
   2   2  11     2024.28     1877.58    110.51 o 
   3   2  11      340.34      416.70     46.66 o 
   4   2  11      149.87      173.09     34.51 o 
   5   2  11      386.86      352.16     55.72 o 
   6   2  11      469.57      458.29     52.07 o 
   7   2  11       39.12       63.86     35.50 o 
 -11   3  11      460.47      484.10     41.47 o 
 -10   3  11      242.76      290.47     31.97 o 
  -9   3  11       38.59       47.96     19.76 o 
  -8   3  11     1136.23     1148.43     57.53 o 
  -7   3  11     1439.62     1287.53     65.05 o 
  -6   3  11      290.13      302.73     29.17 o 
  -5   3  11      438.57      519.96     42.03 o 
  -4   3  11     1819.46     1734.39     64.42 o 
  -3   3  11     1046.28     1132.40     58.69 o 
  -2   3  11      162.01      176.65     24.91 o 
  -1   3  11      653.88      670.47     39.28 o 
   0   3  11     1062.93     1041.04    125.24 o 
   1   3  11      509.13      446.01     78.63 o 
   2   3  11       12.05       46.92     46.35 o 
   3   3  11      561.03      501.94     74.95 o 
   4   3  11     1581.90     1441.13     93.44 o 
   5   3  11       61.98       42.84     26.78 o 
   6   3  11       33.19       61.63     27.89 o 
   7   3  11      474.49      443.76     76.92 o 
 -11   4  11       56.58       40.17     23.30 o 
 -10   4  11     1618.00     1700.68     95.22 o 
  -9   4  11     2402.65     2510.11    103.39 o 
  -8   4  11     1144.23     1073.46     57.50 o 
  -7   4  11       80.44       55.71     18.09 o 
  -6   4  11     2459.04     2380.93     95.39 o 
  -5   4  11     3672.36     3741.63    137.90 o 
  -4   4  11      610.19      557.16     31.94 o 
  -3   4  11     2405.16     2310.74    105.30 o 
  -2   4  11     7440.81     7057.78    338.90 o 
  -1   4  11     4037.35     3819.83    139.26 o 
   0   4  11        0.05      -10.33     10.33 o 
   1   4  11     2794.46     2711.18    138.46 o 
   2   4  11     4658.60     4559.19    207.96 o 
   3   4  11     1098.74     1216.96     82.52 o 
   4   4  11      164.64      168.52     40.43 o 
   5   4  11      591.20      661.70     62.34 o 
   6   4  11      849.24      704.73     65.55 o 
   7   4  11      154.85      114.39     34.17 o 
 -11   5  11        6.81       -2.54     16.13 o 
 -10   5  11        1.97       30.41     21.64 o 
  -9   5  11        4.57       26.54     17.81 o 
  -8   5  11       16.33       -0.45     18.36 o 
  -7   5  11       15.61        9.94     16.06 o 
  -6   5  11        4.49       14.99     15.57 o 
  -5   5  11        2.60        0.84     13.13 o 
  -4   5  11        0.65      -10.58     10.58 o 
  -3   5  11      220.46      239.76     30.13 o 
  -2   5  11      154.00      158.89     25.02 o 
  -1   5  11      123.47       77.20     18.71 o 
   0   5  11       23.37       22.96     17.19 o 
   1   5  11       41.80       13.01     18.38 o 
   2   5  11       69.32       95.15     22.93 o 
   3   5  11       15.68        7.78     21.18 o 
   4   5  11      148.05      107.82     29.06 o 
   5   5  11       96.15      124.35     32.37 o 
   6   5  11       10.85       35.60     45.36 o 
   7   5  11       42.84       49.02     30.08 o 
 -11   6  11      105.98       86.78     46.35 o 
 -10   6  11     1671.12     1639.35    101.09 o 
  -9   6  11     1838.53     2032.48     87.44 o 
  -8   6  11      291.46      334.70     37.58 o 
  -7   6  11      478.81      471.88     36.92 o 
  -6   6  11     2473.29     2318.12     93.28 o 
  -5   6  11     3130.65     3219.16    122.01 o 
  -4   6  11      220.35      285.25     32.24 o 
  -3   6  11     3073.33     3295.63    144.42 o 
  -2   6  11     5567.06     5268.72    217.30 o 
  -1   6  11     2629.06     2505.47    114.43 o 
   0   6  11        1.03        5.02     13.61 o 
   1   6  11     1829.26     1956.40    104.47 o 
   2   6  11     3306.20     3402.76    148.74 o 
   3   6  11      974.99     1020.08     60.09 o 
   4   6  11       99.93      114.28     29.63 o 
   5   6  11      494.93      539.80     56.48 o 
   6   6  11      795.87      882.50    115.38 o 
   7   6  11      237.59      253.48     42.88 o 
 -10   7  11      195.85      210.09     28.61 o 
  -9   7  11       54.07       67.18     20.10 o 
  -8   7  11      844.95      868.77     51.54 o 
  -7   7  11     1376.32     1301.46     61.51 o 
  -6   7  11      206.63      211.82     22.27 o 
  -5   7  11     1009.51     1128.73     54.76 o 
  -4   7  11     1698.99     1568.22     80.83 o 
  -3   7  11     2751.69     2594.42    118.80 o 
  -2   7  11       39.56       23.22     21.05 o 
  -1   7  11      797.11      870.24     53.27 o 
   0   7  11     1205.27     1157.61     63.09 o 
   1   7  11      409.58      452.93     34.97 o 
   2   7  11      151.82      118.36     25.89 o 
   3   7  11      969.54      983.44     71.53 o 
   4   7  11      400.62      400.67     39.28 o 
   5   7  11      127.25       75.33     28.78 o 
   6   7  11      133.22      124.75     32.77 o 
   7   7  11      219.56      260.44     42.08 o 
 -10   8  11      548.86      582.13     44.20 o 
  -9   8  11      414.26      454.97     38.98 o 
  -8   8  11        4.25       14.00     17.26 o 
  -7   8  11      303.87      402.07     33.86 o 
  -6   8  11      579.96      622.03     37.71 o 
  -5   8  11     1349.33     1358.88     84.61 o 
  -4   8  11       90.11      110.86     23.21 o 
  -3   8  11     1236.43     1092.70     63.47 o 
  -2   8  11     1537.31     1486.20     78.37 o 
  -1   8  11      717.56      667.85     62.65 o 
   0   8  11       39.48       38.26     19.26 o 
   1   8  11      640.05      711.60     72.89 o 
   2   8  11      843.31      832.93     47.27 o 
   3   8  11      124.35      143.20     26.04 o 
   4   8  11      196.82      165.34     27.81 o 
   5   8  11      210.18      205.75     49.31 o 
   6   8  11      167.04      171.17     38.00 o 
 -10   9  11      365.54      417.51     38.34 o 
  -9   9  11      172.22      138.77     27.41 o 
  -8   9  11     2104.12     2158.87     91.66 o 
  -7   9  11     2449.10     2330.01    110.23 o 
  -6   9  11      599.07      583.52     41.08 o 
  -5   9  11     1423.22     1332.76     74.00 o 
  -4   9  11     3062.34     3066.33    138.71 o 
  -3   9  11     3817.96     3638.99    159.57 o 
  -2   9  11       10.30       -5.55     17.22 o 
  -1   9  11     1651.57     1518.81     80.83 o 
   0   9  11     3188.42     3408.24    152.01 o 
   1   9  11     1267.48     1211.72     58.57 o 
   2   9  11      117.54       90.29     20.71 o 
   3   9  11     2009.18     2163.38    103.76 o 
   4   9  11     2021.94     2060.93    100.71 o 
   5   9  11      364.13      322.05     40.81 o 
   6   9  11      255.15      209.10     38.75 o 
  -9  10  11       16.62      -13.54     15.79 o 
  -8  10  11       95.78       77.39     20.84 o 
  -7  10  11       44.21       58.22     19.67 o 
  -6  10  11       88.73       77.07     23.76 o 
  -5  10  11        1.58       -1.72     17.80 o 
  -4  10  11       13.79       14.74     19.30 o 
  -3  10  11       31.13       36.80     22.70 o 
  -2  10  11       91.85       77.93     23.24 o 
  -1  10  11       45.06       57.35     27.70 o 
   0  10  11       60.53       67.93     23.26 o 
   1  10  11        0.83       -8.67     19.70 o 
   2  10  11       33.40       31.81     17.13 o 
   3  10  11       26.66       44.41     22.76 o 
   4  10  11       88.37      100.99     27.12 o 
   5  10  11        3.94        1.69     21.58 o 
   6  10  11        7.35      -13.81     62.13 o 
  -9  11  11      146.05      127.39     24.42 o 
  -8  11  11     1663.39     1558.38     73.22 o 
  -7  11  11     2062.58     2131.62    137.35 o 
  -6  11  11      561.72      646.21     53.42 o 
  -5  11  11      725.33      747.35     66.04 o 
  -4  11  11     2412.91     2347.15    114.55 o 
  -3  11  11     2222.12     2324.30    112.43 o 
  -2  11  11        1.08       15.35     22.27 o 
  -1  11  11     1308.20     1346.99     76.83 o 
   0  11  11     2607.37     2864.05    173.01 o 
   1  11  11     1143.71     1178.30     70.39 o 
   2  11  11        3.62        9.42     16.45 o 
   3  11  11     1283.05     1348.61     74.59 o 
   4  11  11     1974.19     2060.81    102.01 o 
   5  11  11      538.03      478.44     71.32 o 
  -9  12  11      526.85      544.76     47.90 o 
  -8  12  11      225.76      190.43     27.90 o 
  -7  12  11       53.53       74.67     25.16 o 
  -6  12  11     1154.20     1132.83     71.41 o 
  -5  12  11      905.92      930.83     62.11 o 
  -4  12  11      132.01       71.61     24.36 o 
  -3  12  11      442.23      439.38     43.70 o 
  -2  12  11     1646.57     1621.25    120.88 o 
  -1  12  11      705.47      749.11     59.37 o 
   0  12  11        2.30      -18.17     18.17 o 
   1  12  11      345.02      386.57     42.38 o 
   2  12  11      789.39      741.42     58.33 o 
   3  12  11      118.20       87.61     21.90 o 
   4  12  11       14.63       28.79     23.77 o 
   5  12  11      217.03      221.55     32.64 o 
  -8  13  11      585.61      579.68     44.21 o 
  -7  13  11      573.04      508.71     71.33 o 
  -6  13  11       55.68       24.95     21.98 o 
  -5  13  11      279.39      316.98     39.53 o 
  -4  13  11      550.22      510.92     47.39 o 
  -3  13  11      272.39      264.43     35.29 o 
  -2  13  11        8.17       58.16     24.81 o 
  -1  13  11      378.60      434.77     55.53 o 
   0  13  11      687.17      619.32     54.24 o 
   1  13  11      188.11      260.30     37.02 o 
   2  13  11        5.04        8.67     22.47 o 
   3  13  11      450.35      507.64     41.29 o 
   4  13  11      604.13      524.52     47.27 o 
  -7  14  11      206.53      117.32     28.71 o 
  -6  14  11     1662.86     1761.24    162.70 o 
  -5  14  11     1903.52     1817.20    104.77 o 
  -4  14  11      180.36      151.58     30.60 o 
  -3  14  11     1047.90     1143.47     88.16 o 
  -2  14  11     2419.63     2579.56    147.33 o 
  -1  14  11     1088.47     1149.30     72.11 o 
   0  14  11        0.02       12.64     23.97 o 
   1  14  11      744.17      730.23     60.26 o 
   2  14  11     1315.10     1289.69     77.74 o 
   3  14  11      230.17      160.95     35.98 o 
   4  14  11       57.21       41.66     20.94 o 
  -7  15  11       10.36      -15.42     19.32 o 
  -6  15  11       92.28       40.14     22.96 o 
  -5  15  11      100.49       81.73     33.73 o 
  -4  15  11       36.95      -23.22     30.32 o 
  -3  15  11      143.20      135.73     30.26 o 
  -2  15  11       67.58       77.19     28.42 o 
  -1  15  11        9.56       56.85     25.48 o 
   0  15  11       51.76       12.86     25.33 o 
   1  15  11      140.56      131.18     31.26 o 
   2  15  11        6.62       32.79     25.60 o 
   3  15  11        1.32        6.28     22.73 o 
  -6  16  11     1032.21     1067.41     70.85 o 
  -5  16  11     1208.78     1145.76     76.75 o 
  -4  16  11       65.20       53.78     34.68 o 
  -3  16  11     1033.27     1053.98     77.77 o 
  -2  16  11     2036.93     2015.10    108.29 o 
  -1  16  11      758.59      930.32     71.71 o 
   0  16  11        3.63       29.30     25.29 o 
   1  16  11      966.38     1148.94     81.92 o 
   2  16  11     1374.63     1552.08     90.23 o 
  -4  17  11      706.60      729.50     63.47 o 
  -3  17  11      493.46      537.70     55.41 o 
  -2  17  11       16.94        6.60     24.09 o 
  -1  17  11      422.02      410.66     47.95 o 
   0  17  11      670.40      812.51     67.95 o 
   1  17  11      401.87      459.22     50.73 o 
  -2  18  11      533.82      575.90     95.65 o 
  -1  18  11      129.59      108.47     50.29 o 
 -10   0  12        2.83      -23.67     23.67 o 
  -9   0  12     1040.57      914.80     76.55 o 
  -8   0  12     2435.71     2914.02    233.71 o 
  -7   0  12     2779.52     2555.04    146.05 o 
  -6   0  12       58.53       12.93     21.56 o 
  -5   0  12     3166.64     3128.73    169.07 o 
  -4   0  12     4939.43     4337.01    318.52 o 
  -3   0  12      907.21      796.79     82.84 o 
  -2   0  12      115.62       66.06     23.35 o 
  -1   0  12     2512.47     2533.37    197.23 o 
   0   0  12     2519.74     2546.19    199.20 o 
   1   0  12      193.48      239.63     50.29 o 
   2   0  12      556.15      518.71     74.95 o 
   3   0  12     1398.55     1451.59    133.13 o 
   4   0  12     2105.13     1951.55    166.66 o 
   6   0  12      189.73      314.58     66.07 o 
 -10   1  12      183.84      174.64     30.72 o 
  -9   1  12      180.75      196.42     31.79 o 
  -8   1  12       18.02       38.62     18.59 o 
  -7   1  12      102.45       90.06     34.79 o 
  -6   1  12      335.05      372.24     32.13 o 
  -5   1  12       94.40       97.58     19.93 o 
  -4   1  12       13.16       21.54     15.36 o 
  -3   1  12      303.28      341.77     30.03 o 
  -2   1  12      379.59      395.79     43.38 o 
  -1   1  12      123.31       76.68     36.67 o 
   0   1  12       48.54       76.88     26.09 o 
   1   1  12      229.80      210.94     34.15 o 
   2   1  12      267.99      288.28     39.73 o 
   3   1  12       39.72        1.48     22.31 o 
   4   1  12       51.95        4.93     38.46 o 
   5   1  12      140.18      152.58     35.91 o 
   6   1  12      142.94      136.34     35.54 o 
 -10   2  12       19.44       30.85     19.00 o 
  -9   2  12      551.47      643.58     78.71 o 
  -8   2  12     1531.02     1395.28     76.01 o 
  -7   2  12     1802.24     1788.74     84.41 o 
  -6   2  12        1.25       -7.78     17.38 o 
  -5   2  12     1645.26     1550.15     85.12 o 
  -4   2  12     3092.28     3208.84    121.16 o 
  -3   2  12      766.63      834.13     65.27 o 
  -2   2  12       12.92        1.94     14.37 o 
  -1   2  12     1140.34     1123.42    144.52 o 
   0   2  12     1732.54     1897.16    236.67 o 
   1   2  12      230.60      203.39     34.51 o 
   2   2  12      211.42      169.96     33.07 o 
   3   2  12      748.30      818.49     91.71 o 
   4   2  12     1584.00     1439.86     94.80 o 
   5   2  12      191.93      273.67     43.58 o 
   6   2  12      145.05      219.91     57.20 o 
 -10   3  12      984.94     1114.55     71.96 o 
  -9   3  12      898.13      972.87     56.27 o 
  -8   3  12      122.95      146.81     24.02 o 
  -7   3  12      424.69      437.06     35.97 o 
  -6   3  12     1560.97     1645.60     72.55 o 
  -5   3  12      824.59      966.18     57.31 o 
  -4   3  12        6.01       22.26     15.89 o 
  -3   3  12     1565.58     1493.90     93.69 o 
  -2   3  12     2725.69     2619.07    117.65 o 
  -1   3  12      844.74      877.52     64.47 o 
   0   3  12      222.15      219.28     28.74 o 
   1   3  12     1368.26     1358.15    180.96 o 
   2   3  12     1634.37     1679.38    149.89 o 
   3   3  12      258.24      266.58     41.12 o 
   4   3  12      173.33      223.43     42.90 o 
   5   3  12      622.56      618.39     61.68 o 
   6   3  12      705.94      672.26     65.45 o 
 -10   4  12       30.55       84.06     22.82 o 
  -9   4  12       33.88       62.72     23.63 o 
  -8   4  12      204.18      165.02     25.76 o 
  -7   4  12      232.73      167.04     24.34 o 
  -6   4  12        0.04        0.93     15.09 o 
  -5   4  12      190.19      180.16     23.06 o 
  -4   4  12      602.69      558.29     54.66 o 
  -3   4  12       73.23       38.35     25.36 o 
  -2   4  12       30.05       79.35     26.95 o 
  -1   4  12      122.45       99.49     21.22 o 
   0   4  12      279.23      281.08     53.25 o 
   1   4  12        2.50       39.45     34.51 o 
   2   4  12       84.41      136.19     34.08 o 
   3   4  12       39.21       28.56     26.09 o 
   4   4  12      224.04      151.74     33.77 o 
   5   4  12        1.98       52.41     29.89 o 
   6   4  12       54.23       92.06     30.98 o 
  -9   5  12     1292.55     1350.43     81.56 o 
  -8   5  12       95.64      112.92     22.40 o 
  -7   5  12      930.99      968.16     55.24 o 
  -6   5  12     2017.04     1992.05    139.01 o 
  -5   5  12     1298.37     1376.41     73.39 o 
  -4   5  12       19.57       24.91     17.17 o 
  -3   5  12     2219.55     2169.89    102.85 o 
  -2   5  12     3935.63     3813.97    163.59 o 
  -1   5  12     1018.16     1072.10     60.90 o 
   0   5  12      276.77      301.42     33.16 o 
   1   5  12     2053.21     2229.38    125.34 o 
   2   5  12     2579.53     2588.29    146.43 o 
   3   5  12      444.00      424.10     49.38 o 
   4   5  12      157.28      176.90     93.19 o 
   5   5  12      896.56      983.72     79.35 o 
  -9   6  12       97.45       98.04     23.55 o 
  -8   6  12      397.20      384.32     35.18 o 
  -7   6  12      391.84      364.00     33.88 o 
  -6   6  12       58.51       67.20     21.85 o 
  -5   6  12      415.94      325.03     68.43 o 
  -4   6  12      257.16      312.43     42.96 o 
  -3   6  12      371.28      376.38     40.60 o 
  -2   6  12        4.89       40.99     19.43 o 
  -1   6  12      236.00      291.89     57.20 o 
   0   6  12      168.80      169.24     36.08 o 
   1   6  12       76.90       63.29     37.84 o 
   2   6  12        1.37       12.76     27.88 o 
   3   6  12      225.16      250.76     40.43 o 
   4   6  12       97.32       99.33     41.91 o 
   5   6  12      127.65       99.76     32.37 o 
  -9   7  12      684.39      800.09     60.49 o 
  -8   7  12        0.17        8.63     17.47 o 
  -7   7  12     1075.59     1058.24     63.00 o 
  -6   7  12     1106.62     1120.28    122.04 o 
  -5   7  12      823.25      900.90     60.30 o 
  -4   7  12       42.74       34.35     19.86 o 
  -3   7  12     1843.62     1925.63     95.21 o 
  -2   7  12     2250.83     2140.48    101.87 o 
  -1   7  12      358.34      316.08     48.81 o 
   0   7  12      369.45      354.13     38.84 o 
   1   7  12     1560.63     1658.26     84.69 o 
   2   7  12     1434.42     1485.19     79.10 o 
   3   7  12      153.62      201.23     43.39 o 
   4   7  12      155.31      138.80     34.17 o 
   5   7  12      546.03      499.96     56.67 o 
  -9   8  12      448.31      468.26     39.91 o 
  -8   8  12     1347.95     1423.56     68.55 o 
  -7   8  12      980.21     1046.69     63.01 o 
  -6   8  12       53.46       58.52     21.02 o 
  -5   8  12     1699.42     1715.94     88.55 o 
  -4   8  12     1542.16     1646.56     85.49 o 
  -3   8  12     1141.77     1140.74     66.75 o 
  -2   8  12       50.39       55.73     21.34 o 
  -1   8  12     1158.53     1239.89    101.88 o 
   0   8  12     1236.60     1321.62     91.31 o 
   1   8  12      193.35      194.88     38.66 o 
   2   8  12      161.86      219.51     32.25 o 
   3   8  12     1038.04      968.12     60.13 o 
   4   8  12      792.66      785.42     92.70 o 
   5   8  12      184.36      225.82     39.67 o 
  -8   9  12        9.72       -1.87     20.16 o 
  -7   9  12      338.58      291.15     44.24 o 
  -6   9  12       96.44       77.54     28.50 o 
  -5   9  12      134.85      117.40     26.10 o 
  -4   9  12        0.42      -15.14     17.99 o 
  -3   9  12      413.68      418.41     54.92 o 
  -2   9  12      198.89      178.68     33.75 o 
  -1   9  12       12.50       28.72     21.58 o 
   0   9  12      135.13      112.72     25.83 o 
   1   9  12      334.27      395.58     51.54 o 
   2   9  12       92.10       52.11     34.20 o 
   3   9  12        3.32        9.62     20.62 o 
   4   9  12       84.10       78.02     30.59 o 
  -8  10  12     1367.64     1484.12     99.48 o 
  -7  10  12     1080.52     1134.06     71.51 o 
  -6  10  12       21.52        8.62     19.86 o 
  -5  10  12     1925.49     1856.05     96.51 o 
  -4  10  12     2169.13     2213.02    124.38 o 
  -3  10  12     1126.66     1044.01     97.23 o 
  -2  10  12      121.41      116.55     56.70 o 
  -1  10  12     1332.57     1421.67     86.31 o 
   0  10  12     1791.30     1797.97     94.48 o 
   1  10  12      286.73      314.80     37.69 o 
   2  10  12      156.28      158.05     38.00 o 
   3  10  12     1191.97     1272.44     92.43 o 
   4  10  12     1251.51     1423.70     87.56 o 
  -7  11  12       31.80       28.00     20.98 o 
  -6  11  12      367.32      385.71     61.16 o 
  -5  11  12      152.93      182.73     31.41 o 
  -4  11  12       36.05       41.82     39.19 o 
  -3  11  12      112.27       65.21     23.30 o 
  -2  11  12      388.10      330.77     48.25 o 
  -1  11  12       73.72       86.12     25.82 o 
   0  11  12       11.29       14.46     21.82 o 
   1  11  12       49.46       52.93     24.79 o 
   2  11  12      173.61      185.96     39.02 o 
   3  11  12       47.12       62.47     25.35 o 
  -7  12  12      518.99      544.50     51.43 o 
  -6  12  12        1.82       21.28     22.93 o 
  -5  12  12      992.65      952.06     66.18 o 
  -4  12  12     1333.97     1290.26     76.24 o 
  -3  12  12      435.23      431.16     44.92 o 
  -2  12  12       80.12       41.03     54.02 o 
  -1  12  12      660.71      652.44     60.75 o 
   0  12  12      981.14     1008.67     69.94 o 
   1  12  12       90.62       34.75     26.44 o 
   2  12  12      111.72      129.38     31.63 o 
   3  12  12      534.70      531.69    111.93 o 
  -6  13  12     1294.86     1219.18     76.62 o 
  -5  13  12      897.05      985.82     68.41 o 
  -4  13  12        0.40      -18.74     20.41 o 
  -3  13  12      765.36      676.83     73.91 o 
  -2  13  12     1490.23     1846.59    129.80 o 
  -1  13  12      397.00      385.76     45.15 o 
   0  13  12       68.78       44.33     26.51 o 
   1  13  12      561.73      560.67     79.85 o 
   2  13  12      900.81      960.61     71.76 o 
  -5  14  12      343.35      302.82     40.04 o 
  -4  14  12      167.74      118.94     30.46 o 
  -3  14  12        0.61       -6.00     21.96 o 
  -2  14  12       51.92       55.90     26.70 o 
  -1  14  12       56.36       51.09     27.43 o 
   0  14  12       67.64       36.92     26.35 o 
   1  14  12        9.23       37.00     25.60 o 
  -3  15  12     1127.96     1235.46     80.88 o 
  -2  15  12     1538.42     1639.58     94.68 o 
  -1  15  12      272.94      220.82     39.08 o 
   0  15  12      194.18      156.70     75.93 o 
  -8   1  13     1425.60     1388.12     67.84 o 
  -7   1  13      975.53     1036.12     64.85 o 
  -6   1  13      239.07      269.69     29.15 o 
  -5   1  13     2825.61     2856.71    130.37 o 
  -4   1  13     2940.72     2827.24    222.87 o 
  -3   1  13      251.35       14.79     21.69 o 
  -1   1  13     2089.37     2148.78    176.52 o 
   0   1  13     2022.72     1811.64    156.30 o 
   1   1  13       10.15       31.64     24.69 o 
   2   1  13      950.93      974.76     86.78 o 
   3   1  13     1675.70     1586.67    106.01 o 
   4   1  13      751.76      734.07    129.18 o 
  -8   2  13        4.21       32.01     19.09 o 
  -7   2  13      469.78      464.32     38.59 o 
  -6   2  13      824.48      814.44     50.52 o 
  -5   2  13       76.44       40.75     20.09 o 
  -4   2  13      181.18      170.32     35.38 o 
  -3   2  13      886.09      851.03     92.70 o 
  -2   2  13      844.39      572.16    205.12 o 
  -1   2  13       78.59       47.33     40.43 o 
   0   2  13      443.13      548.79     55.43 o 
   1   2  13      977.80     1109.98     78.76 o 
   2   2  13      637.36      652.87     62.96 o 
   3   2  13        3.15       29.33     28.18 o 
   4   2  13      403.79      348.16     48.57 o 
  -8   3  13      615.72      675.78     47.55 o 
  -7   3  13      371.08      388.39     35.23 o 
  -6   3  13      123.28      126.84     25.34 o 
  -5   3  13     1020.46     1082.00     77.73 o 
  -4   3  13     1267.82     1180.93     87.77 o 
  -3   3  13      123.56       37.47     15.41 o 
  -2   3  13      347.48      296.33     42.18 o 
  -1   3  13      575.48      621.26     83.82 o 
   0   3  13      702.60      643.63     59.59 o 
   1   3  13        3.40       16.76     36.49 o 
   2   3  13      304.84      353.97     47.33 o 
   3   3  13      450.88      510.76     57.86 o 
   4   3  13      244.19      253.24     62.13 o 
  -8   4  13        2.04      -14.24     17.07 o 
  -7   4  13     1095.98     1105.15     58.05 o 
  -6   4  13     1693.94     1592.29    103.09 o 
  -5   4  13      283.54      291.40     42.78 o 
  -4   4  13      319.91      263.75     40.79 o 
  -3   4  13     1694.43     1749.96    109.61 o 
  -2   4  13     2096.11     2016.75    120.27 o 
  -1   4  13      168.28      115.38     45.36 o 
   0   4  13      827.42      795.81    100.59 o 
   1   4  13     2137.28     2323.08    135.95 o 
   2   4  13     1485.97     1499.44     98.99 o 
   3   4  13       20.27       40.09     27.79 o 
   4   4  13      737.39      763.27     98.61 o 
  -8   5  13       18.62       29.00     18.67 o 
  -7   5  13        9.86        7.73     21.23 o 
  -6   5  13        9.30       40.26     26.68 o 
  -5   5  13       32.39       13.36     23.35 o 
  -4   5  13        0.14        5.02     17.34 o 
  -3   5  13        0.77       12.29     20.27 o 
  -2   5  13        4.98       19.40     15.91 o 
  -1   5  13       79.28       90.72     43.39 o 
   0   5  13        3.20        8.99     26.14 o 
   1   5  13        4.31       49.53     64.59 o 
   2   5  13        0.35      -24.84     24.84 o 
   3   5  13       34.00       63.16     31.58 o 
  -7   6  13     1355.72     1193.75    153.34 o 
  -6   6  13     1395.85     1450.85     97.62 o 
  -5   6  13      319.18      338.78     46.97 o 
  -4   6  13      284.26      242.10     32.42 o 
  -3   6  13     1665.69     1839.18     92.21 o 
  -2   6  13     2246.75     2100.62    102.26 o 
  -1   6  13      106.84      130.26     31.98 o 
   0   6  13      773.89      912.74     80.54 o 
   1   6  13     2302.77     2462.05    142.23 o 
   2   6  13     1492.19     1590.44    103.72 o 
   3   6  13       14.57       32.53     30.04 o 
  -7   7  13      366.15      383.24     49.49 o 
  -6   7  13        3.44        8.00     24.75 o 
  -5   7  13     1073.28     1133.07     81.93 o 
  -4   7  13      975.30     1044.73     63.90 o 
  -3   7  13      167.73      124.76     26.80 o 
  -2   7  13       91.10       69.37     23.30 o 
  -1   7  13     1220.92     1104.58     82.20 o 
   0   7  13      730.10      632.82    104.04 o 
   1   7  13       42.90       13.28     63.11 o 
   2   7  13      239.66      272.52     46.35 o 
   3   7  13      826.92      904.42     76.94 o 
  -7   8  13      913.90      979.23    107.49 o 
  -6   8  13      450.71      502.54    130.66 o 
  -5   8  13       27.22       45.66     23.22 o 
  -4   8  13      149.37      155.07     29.76 o 
  -3   8  13      824.59      817.24     85.71 o 
  -2   8  13      682.84      672.86     75.93 o 
  -1   8  13        0.26       29.85     22.63 o 
   0   8  13      340.55      323.80     49.45 o 
   1   8  13      813.84      796.45     92.20 o 
   2   8  13      357.77      331.34     69.03 o 
  -6   9  13      102.15       63.52     47.83 o 
  -5   9  13     1851.88     1807.40     94.85 o 
  -4   9  13     1706.56     1667.39    118.81 o 
  -3   9  13      171.14      225.86     32.99 o 
  -2   9  13      341.76      345.32     48.98 o 
  -1   9  13     1708.32     1687.36     90.26 o 
   0   9  13     1089.96     1061.33     86.63 o 
   1   9  13       14.89       10.85     29.98 o 
   2   9  13      550.26      589.98    110.94 o 
  -5  10  13       18.58       -6.24     19.78 o 
  -4  10  13       45.85       67.20     25.00 o 
  -3  10  13        0.95       -2.43     19.61 o 
  -2  10  13        0.30        5.74     21.50 o 
  -1  10  13        0.25       18.79     23.36 o 
   0  10  13        3.43       28.61     23.81 o 
   1  10  13        3.46       24.84     29.89 o 
  -4  11  13     1568.18     1373.17    120.06 o 
  -3  11  13      168.96      159.28     39.80 o 
  -2  11  13      260.55      258.22     41.34 o 
  -1  11  13      972.40     1084.15     86.33 o 
   0  11  13      708.53      624.84     67.79 o 
  -2  12  13      866.91     1003.44    104.49 o 
  -1  12  13      103.36      148.91     57.20 o 
   0   0  14      817.03      787.92     97.63 o 
   1   0  14        6.69       55.22     40.43 o 
  -5   1  14        0.18       12.82     40.43 o 
  -1   1  14        0.24      -13.81     32.54 o 
   0   1  14       86.47       64.68     39.45 o 
   1   1  14      108.20       99.50     31.29 o 
  -5   2  14     1604.05     1601.04    103.19 o 
  -4   2  14     1176.81     1246.47    125.24 o 
  -1   2  14      827.59      879.63    107.49 o 
   0   2  14      411.90      453.62     73.96 o 
   1   2  14       20.89       13.08     22.98 o 
  -5   3  14       24.51       46.12     26.78 o 
  -4   3  14      394.33      376.70     70.02 o 
  -3   3  14      828.32      837.23    106.50 o 
  -2   3  14      506.31      544.34     82.84 o 
  -1   3  14        0.24      -13.81     30.57 o 
   0   3  14      482.33      532.51     81.85 o 
  -5   4  14      184.92      179.91     65.58 o 
  -4   4  14      108.55      104.16     32.42 o 
  -3   4  14        0.57      -34.51     34.51 o 
  -2   4  14      245.89      324.44     67.06 o 
  -1   4  14       82.90      105.52     45.36 o 
   0   4  14       36.65       76.92     39.45 o 
  -4   5  14      453.90      456.56     54.01 o 
  -3   5  14     1144.17     1270.68     89.22 o 
  -2   5  14      937.43      805.27     72.85 o 
  -1   5  14        2.75       -3.94     33.53 o 
   0   5  14      613.16      617.32     92.70 o 
  -3   6  14        2.89      -28.38     48.81 o 
  -2   6  14        1.43      -18.74     33.53 o 
  -1   6  14      221.73      180.87     42.88 o 
                                                 
